# Supplementary material for: Crystal structure of 2,2′-oxybis(4-methylquinoline)
Source: Acta Crystallogr E Crystallogr Commun. 2015 Jan 17;71(Pt 2):180–3. doi: 10.1107/S2056989015000717 (PMC4384558; doi:10.1107/S2056989015000717)
Supplement: Supplementary file 1 [file e-71-00180-sup1.cif]

##############################################################################
#                                                                            #
# This CIF contains the data in a paper accepted for publication in          #
# Acta Crystallographica Section E. It conforms to the requirements of       #
# Notes for Authors for Acta Crystallographica Section E, and has been       #
# peer reviewed under the auspices of the IUCr Commission on Journals.       #
#                                                                            #
# Full details of the Crystallographic Information File format               #
# are given in the paper "The Crystallographic Information File (CIF):       #
# a New Standard Archive File for Crystallography" by S. R. Hall, F. H.      #
# Allen and I. D. Brown [Acta Cryst. (1991), A47, 655-685].                  #
#                                                                            #
# The current version of the core CIF dictionary is obtainable from          #
# ftp://ftp.iucr.org/pub/cif_core.dic.                                       #
#                                                                            #
# Software is freely available for graphical display of the structure(s)     #
# in this CIF. For information consult the CIF software page                 #
# http://www.iucr.org/resources/cif/software.                                #
#                                                                            #
# This file may be used for bona fide research purposes within the           #
# scientific community so long as proper attribution is given to the journal # 
# article from which it was obtained.                                        #
#                                                                            #
##############################################################################
data_I
_audit_creation_method     SHELXL-97
_chemical_name_systematic
;
2,2'-Oxybis(4-methylquinoline)
;
_chemical_name_common     'Benserazide substitute'
_chemical_formula_moiety     'C20 H16 N2 O'
_chemical_formula_sum     'C20 H16 N2 O'
_chemical_formula_iupac     'C20 H16 N2 O'
_chemical_formula_weight     300.35
_chemical_melting_point     ?
_symmetry_cell_setting     triclinic
_symmetry_space_group_name_H-M     'P -1'
_symmetry_space_group_name_hall     '-P 1'
loop_
    _symmetry_equiv_pos_as_xyz
    'x, y, z'
    '-x, -y, -z'
_cell_length_a     7.8858(5)
_cell_length_b     7.9226(8)
_cell_length_c     13.0182(13)
_cell_angle_alpha     104.267(9)
_cell_angle_beta     103.576(7)
_cell_angle_gamma     91.967(7)
_cell_volume     762.54(13)
_cell_formula_units_Z     2
_cell_measurement_reflns_used     1411
_cell_measurement_theta_min     3.6870
_cell_measurement_theta_max     28.7380
_cell_measurement_temperature     293(2)
_cell_special_details     ?
_exptl_crystal_description     'prism'
_exptl_crystal_colour     'colourless'
_exptl_crystal_size_max     0.5
_exptl_crystal_size_mid     0.35
_exptl_crystal_size_min     0.25
_exptl_crystal_density_diffrn     1.308
_exptl_crystal_density_meas     ?
_exptl_crystal_density_method     'not measured'
_exptl_crystal_F_000     316
_exptl_absorpt_coefficient_mu     0.082
_exptl_absorpt_correction_type     multi-scan
_exptl_absorpt_process_details
;
(CrysAlis PRO; Oxford Diffraction, 2006)
;
_exptl_absorpt_correction_T_min     0.960
_exptl_absorpt_correction_T_max     1.000
_exptl_special_details
;
Absorption correction: CrysAlis PRO, Empirical
absorption correction using spherical harmonics,
implemented in SCALE3 ABSPACK scaling
algorithm.
;
_diffrn_ambient_temperature     293(2)
_diffrn_radiation_type     MoK\a
_diffrn_radiation_wavelength     0.71073
_diffrn_radiation_source     'fine-focus sealed tube'
_diffrn_radiation_monochromator     graphite
_diffrn_measurement_device_type
;
Oxford Diffraction Xcalibur (Ruby, Gemini) ultra diffractometer
;
_diffrn_measurement_method     '\w scans'
_diffrn_detector_area_resol_mean     10.3712
_diffrn_reflns_number     3234
_diffrn_reflns_av_R_equivalents     0.0237
_diffrn_reflns_av_sigmaI/netI     0.0404
_diffrn_reflns_theta_min     3.49
_diffrn_reflns_theta_max     25.03
_diffrn_reflns_theta_full     25.00
_diffrn_measured_fraction_theta_max     0.833
_diffrn_measured_fraction_theta_full     0.996
_diffrn_reflns_limit_h_min     -7
_diffrn_reflns_limit_h_max     9
_diffrn_reflns_limit_k_min     -9
_diffrn_reflns_limit_k_max     5
_diffrn_reflns_limit_l_min     -14
_diffrn_reflns_limit_l_max     15
_diffrn_standards_number     ?
_diffrn_standards_interval_count     ?
_diffrn_standards_interval_time     ?
_diffrn_standards_decay_%     ?
_refine_special_details
;
Refinement of <i>F</i>^2^ against ALL reflections. The weighted <i>R</i>-factor
<i>wR</i> and goodness of fit <i>S</i> are based on <i>F</i>^2^, conventional
<i>R</i>-factors <i>R</i> are based on <i>F</i>, with <i>F</i> set to zero for
negative <i>F</i>^2^. The threshold expression of <i>F</i>^2^ >
\s(<i>F</i>^2^) is used only for calculating <i>R</i>-factors(gt) <i>etc</i>.
and is not relevant to the choice of reflections for refinement.
<i>R</i>-factors based on <i>F</i>^2^ are statistically about twice as large
as those based on <i>F</i>, and <i>R</i>- factors based on ALL data will be
even larger.
;
_reflns_number_total     2207
_reflns_number_gt     1707
_reflns_threshold_expression     I>2sigma(I)
_refine_ls_structure_factor_coef     Fsqd
_refine_ls_matrix_type     full
_refine_ls_R_factor_all     0.0619
_refine_ls_R_factor_gt     0.0463
_refine_ls_wR_factor_gt     0.1181
_refine_ls_wR_factor_ref     0.1332
_refine_ls_goodness_of_fit_ref     1.034
_refine_ls_restrained_S_all     1.034
_refine_ls_number_reflns     2256
_refine_ls_number_parameters     232
_refine_ls_number_restraints     6
_refine_ls_number_constraints     0
_refine_ls_hydrogen_treatment     mixed
_refine_ls_weighting_scheme     calc
_refine_ls_weighting_details
         'calc w=1/[\s^2^(Fo^2^)+(0.0652P)^2^+0.0421P] where P=(Fo^2^+2Fc^2^)/3'
_atom_sites_solution_hydrogens     geom
_atom_sites_solution_primary     direct
_atom_sites_solution_secondary     difmap
_refine_ls_shift/su_max     0.000
_refine_ls_shift/su_mean     0.000
_refine_diff_density_max     0.175
_refine_diff_density_min     -0.143
_refine_ls_extinction_method     none
_refine_ls_extinction_coef     ?
loop_
    _atom_type_symbol
    _atom_type_description
    _atom_type_scat_dispersion_real
    _atom_type_scat_dispersion_imag
    _atom_type_scat_source
    'C' 'C' 0.0030 0.0020
                         'International Tables Vol C Tables 4.2.6.8 and 6.1.1.4'
    'H' 'H' 0.0000 0.0000
                         'International Tables Vol C Tables 4.2.6.8 and 6.1.1.4'
    'N' 'N' 0.0060 0.0030
                         'International Tables Vol C Tables 4.2.6.8 and 6.1.1.4'
    'O' 'O' 0.0110 0.0060
                         'International Tables Vol C Tables 4.2.6.8 and 6.1.1.4'
_computing_data_collection
;
CrysAlis PRO (Oxford Diffraction, 2006)
;
_computing_cell_refinement
;
CrysAlis PRO (Oxford Diffraction, 2006)
;
_computing_data_reduction
;
CrysAlis PRO (Oxford Diffraction, 2006)
;
_computing_structure_solution
;
SIR92 (Altomare <i>et al.</i>,  1994)
;
_computing_structure_refinement
;
SHELXL97 (Sheldrick, 2015)
;
_computing_molecular_graphics
;
ORTEPIII (Burnett & Johnson, 1996), PLATON (Spek, 2009) and
Mercury (Macrae <i>et al.</i>,  2006)
;
_computing_publication_material
;
SHELXL97 (Sheldrick, 2015)
;
loop_
    _atom_site_type_symbol
    _atom_site_label
    _atom_site_fract_x
    _atom_site_fract_y
    _atom_site_fract_z
    _atom_site_U_iso_or_equiv
    _atom_site_adp_type
    _atom_site_calc_flag
    _atom_site_refinement_flags
    _atom_site_occupancy
    _atom_site_symmetry_multiplicity
    _atom_site_disorder_assembly
    _atom_site_disorder_group
    O O1 0.13084(17) 0.38253(18) 0.26211(12) 0.0696(5) Uani d . 1 1 . .
    N N1 -0.01449(17) 0.1056(2) 0.20704(12) 0.0470(4) Uani d . 1 1 . .
    N N2 0.38771(19) 0.2735(2) 0.32211(12) 0.0530(4) Uani d . 1 1 . .
    C C1 0.0147(2) 0.2537(2) 0.18566(15) 0.0482(5) Uani d . 1 1 . .
    C C2 -0.0638(2) 0.2993(3) 0.08862(16) 0.0507(5) Uani d . 1 1 . .
    C C3 -0.1801(2) 0.1811(3) 0.00729(15) 0.0458(5) Uani d . 1 1 . .
    C C4 -0.2184(2) 0.0150(2) 0.02535(13) 0.0415(4) Uani d . 1 1 . .
    C C5 -0.1336(2) -0.0165(2) 0.12652(14) 0.0413(4) Uani d . 1 1 . .
    C C6 -0.3353(2) -0.1194(3) -0.05297(16) 0.0535(5) Uani d . 1 1 . .
    C C7 -0.3664(2) -0.2761(3) -0.03220(18) 0.0626(6) Uani d . 1 1 . .
    C C8 -0.2839(2) -0.3060(3) 0.06810(18) 0.0599(6) Uani d . 1 1 . .
    C C9 -0.1692(2) -0.1786(3) 0.14565(16) 0.0528(5) Uani d . 1 1 . .
    C C10 -0.2614(3) 0.2203(4) -0.09923(19) 0.0620(6) Uani d . 1 1 . .
    C C11 0.2483(2) 0.3332(2) 0.34593(15) 0.0506(5) Uani d . 1 1 . .
    C C12 0.2112(2) 0.3641(3) 0.44746(18) 0.0560(5) Uani d . 1 1 . .
    C C13 0.3299(3) 0.3308(2) 0.53294(16) 0.0535(5) Uani d . 1 1 . .
    C C14 0.4866(2) 0.2617(2) 0.51214(15) 0.0479(5) Uani d . 1 1 . .
    C C15 0.5100(2) 0.2357(2) 0.40549(15) 0.0472(5) Uani d . 1 1 . .
    C C16 0.6200(3) 0.2177(3) 0.59128(18) 0.0655(6) Uani d . 1 1 . .
    C C17 0.7657(3) 0.1528(3) 0.5655(2) 0.0808(8) Uani d . 1 1 . .
    C C18 0.7892(3) 0.1314(3) 0.4606(2) 0.0797(7) Uani d . 1 1 . .
    C C19 0.6640(3) 0.1713(3) 0.38176(19) 0.0644(6) Uani d . 1 1 . .
    C C20 0.2972(4) 0.3663(4) 0.6447(2) 0.0863(8) Uani d D 1 1 . .
    H H2 -0.0360 0.4095 0.0804 0.061 Uiso calc R 1 1 . .
    H H6 -0.3920 -0.1009 -0.1199 0.064 Uiso calc R 1 1 . .
    H H7 -0.4432 -0.3639 -0.0852 0.075 Uiso calc R 1 1 . .
    H H8 -0.3071 -0.4128 0.0821 0.072 Uiso calc R 1 1 . .
    H H9 -0.1140 -0.1998 0.2120 0.063 Uiso calc R 1 1 . .
    H H10A -0.386(3) 0.211(3) -0.1129(17) 0.070(6) Uiso d . 1 1 . .
    H H10B -0.229(3) 0.137(3) -0.159(2) 0.081(7) Uiso d . 1 1 . .
    H H10C -0.219(3) 0.337(4) -0.100(2) 0.096(8) Uiso d . 1 1 . .
    H H12 0.1062 0.4072 0.4572 0.067 Uiso calc R 1 1 . .
    H H16 0.6078 0.2334 0.6623 0.079 Uiso calc R 1 1 . .
    H H17 0.8511 0.1222 0.6186 0.097 Uiso calc R 1 1 . .
    H H18 0.8912 0.0895 0.4446 0.096 Uiso calc R 1 1 . .
    H H19 0.6801 0.1560 0.3116 0.077 Uiso calc R 1 1 . .
    H H20A 0.186(2) 0.408(3) 0.648(3) 0.137(12) Uiso d D 1 1 . .
    H H20B 0.306(3) 0.259(3) 0.669(3) 0.140(12) Uiso d D 1 1 . .
    H H20C 0.389(3) 0.451(3) 0.698(2) 0.129(11) Uiso d D 1 1 . .
loop_
    _atom_site_aniso_label
    _atom_site_aniso_U_11
    _atom_site_aniso_U_22
    _atom_site_aniso_U_33
    _atom_site_aniso_U_12
    _atom_site_aniso_U_13
    _atom_site_aniso_U_23
    O1 0.0706(9) 0.0484(9) 0.0657(10) -0.0002(6) -0.0204(7) 0.0072(7)
    N1 0.0449(9) 0.0537(10) 0.0366(9) 0.0033(7) 0.0035(6) 0.0079(8)
    N2 0.0590(11) 0.0537(10) 0.0368(9) 0.0031(8) 0.0042(7) 0.0023(8)
    C1 0.0407(10) 0.0487(11) 0.0465(12) 0.0059(8) 0.0027(8) 0.0042(10)
    C2 0.0466(11) 0.0502(11) 0.0542(12) 0.0094(8) 0.0066(9) 0.0165(10)
    C3 0.0375(10) 0.0618(12) 0.0397(10) 0.0139(8) 0.0099(7) 0.0146(10)
    C4 0.0333(10) 0.0552(11) 0.0349(10) 0.0071(7) 0.0105(7) 0.0072(9)
    C5 0.0361(10) 0.0496(11) 0.0371(10) 0.0041(7) 0.0116(7) 0.0072(9)
    C6 0.0456(11) 0.0677(14) 0.0384(11) 0.0031(9) 0.0054(8) 0.0030(10)
    C7 0.0480(12) 0.0649(14) 0.0609(14) -0.0080(9) 0.0089(9) -0.0032(12)
    C8 0.0537(13) 0.0568(13) 0.0692(15) -0.0040(9) 0.0203(10) 0.0128(12)
    C9 0.0479(11) 0.0644(13) 0.0487(12) 0.0016(9) 0.0140(8) 0.0182(11)
    C10 0.0562(15) 0.0813(18) 0.0507(14) 0.0172(12) 0.0076(10) 0.0254(13)
    C11 0.0506(12) 0.0446(11) 0.0432(12) -0.0029(8) -0.0034(9) 0.0026(9)
    C12 0.0456(11) 0.0517(12) 0.0681(14) -0.0010(8) 0.0162(9) 0.0099(11)
    C13 0.0682(13) 0.0445(11) 0.0459(12) -0.0100(9) 0.0213(9) 0.0035(9)
    C14 0.0535(12) 0.0425(11) 0.0406(11) -0.0094(8) 0.0038(8) 0.0074(9)
    C15 0.0476(11) 0.0448(11) 0.0422(11) -0.0021(8) 0.0064(8) 0.0042(9)
    C16 0.0767(15) 0.0604(13) 0.0480(13) -0.0077(11) -0.0051(10) 0.0151(11)
    C17 0.0659(16) 0.0710(16) 0.086(2) -0.0015(12) -0.0221(13) 0.0247(15)
    C18 0.0536(14) 0.0674(16) 0.108(2) 0.0078(10) 0.0065(13) 0.0165(15)
    C19 0.0631(14) 0.0631(14) 0.0649(14) 0.0069(10) 0.0185(10) 0.0107(11)
    C20 0.118(2) 0.087(2) 0.0657(18) 0.0003(17) 0.0483(16) 0.0180(16)
_geom_special_details
;
All e.s.d.'s (except the e.s.d. in the dihedral angle between two l.s. planes)
are estimated using the full covariance matrix. The cell e.s.d.'s are taken
into account individually in the estimation of e.s.d.'s in distances, angles
and torsion angles; correlations between e.s.d.'s in cell parameters are only
used when they are defined by crystal symmetry. An approximate (isotropic)
treatment of cell e.s.d.'s is used for estimating e.s.d.'s involving l.s.
planes.
;
loop_
    _geom_bond_atom_site_label_1
    _geom_bond_atom_site_label_2
    _geom_bond_site_symmetry_2
    _geom_bond_distance
    _geom_bond_publ_flag
    O1 C1 . 1.371(2) ?
    O1 C11 . 1.401(2) ?
    N1 C1 . 1.296(2) ?
    N1 C5 . 1.376(2) ?
    N2 C11 . 1.285(2) ?
    N2 C15 . 1.373(2) ?
    C2 C3 . 1.355(3) ?
    C2 C1 . 1.408(2) ?
    C2 H2 . 0.9300 ?
    C3 C10 . 1.496(3) ?
    C4 C6 . 1.407(3) ?
    C4 C3 . 1.427(3) ?
    C5 C9 . 1.398(2) ?
    C5 C4 . 1.416(2) ?
    C6 C7 . 1.360(3) ?
    C6 H6 . 0.9300 ?
    C7 H7 . 0.9300 ?
    C8 C7 . 1.396(3) ?
    C8 H8 . 0.9300 ?
    C9 C8 . 1.365(3) ?
    C9 H9 . 0.9300 ?
    C10 H10C . 0.97(3) ?
    C10 H10A . 0.95(2) ?
    C10 H10B . 0.97(3) ?
    C11 C12 . 1.386(3) ?
    C12 H12 . 0.9300 ?
    C13 C12 . 1.363(3) ?
    C13 C20 . 1.497(3) ?
    C14 C16 . 1.408(3) ?
    C14 C15 . 1.409(3) ?
    C14 C13 . 1.426(3) ?
    C15 C19 . 1.404(3) ?
    C16 C17 . 1.354(3) ?
    C16 H16 . 0.9300 ?
    C17 H17 . 0.9300 ?
    C18 C17 . 1.391(4) ?
    C18 H18 . 0.9300 ?
    C19 C18 . 1.354(3) ?
    C19 H19 . 0.9300 ?
    C20 H20A . 0.956(18) ?
    C20 H20B . 0.981(18) ?
    C20 H20C . 0.978(19) ?
loop_
    _geom_angle_atom_site_label_1
    _geom_angle_atom_site_label_2
    _geom_angle_atom_site_label_3
    _geom_angle_site_symmetry_1
    _geom_angle_site_symmetry_3
    _geom_angle
    _geom_angle_publ_flag
    O1 C1 C2 . . 114.47(16) ?
    N1 C1 O1 . . 119.50(16) ?
    N1 C1 C2 . . 126.03(17) ?
    N1 C5 C9 . . 118.13(16) ?
    N1 C5 C4 . . 122.58(15) ?
    N2 C11 C12 . . 126.19(17) ?
    N2 C11 O1 . . 115.61(18) ?
    N2 C15 C19 . . 117.56(18) ?
    N2 C15 C14 . . 122.48(17) ?
    C1 O1 C11 . . 117.49(14) ?
    C1 N1 C5 . . 116.00(15) ?
    C1 C2 H2 . . 120.3 ?
    C2 C3 C4 . . 117.60(16) ?
    C2 C3 C10 . . 121.44(19) ?
    C3 C2 C1 . . 119.35(17) ?
    C3 C2 H2 . . 120.3 ?
    C3 C10 H10A . . 110.7(12) ?
    C3 C10 H10B . . 109.6(13) ?
    C3 C10 H10C . . 111.3(14) ?
    C4 C3 C10 . . 120.92(19) ?
    C4 C6 H6 . . 119.5 ?
    C5 C4 C3 . . 118.42(17) ?
    C5 C9 H9 . . 119.6 ?
    C6 C4 C5 . . 118.45(17) ?
    C6 C4 C3 . . 123.13(16) ?
    C6 C7 C8 . . 120.43(19) ?
    C6 C7 H7 . . 119.8 ?
    C7 C6 C4 . . 120.92(18) ?
    C7 C6 H6 . . 119.5 ?
    C7 C8 H8 . . 119.9 ?
    C8 C7 H7 . . 119.8 ?
    C8 C9 C5 . . 120.81(18) ?
    C8 C9 H9 . . 119.6 ?
    C9 C5 C4 . . 119.28(17) ?
    C9 C8 C7 . . 120.11(18) ?
    C9 C8 H8 . . 119.9 ?
    C11 N2 C15 . . 116.43(16) ?
    C11 C12 H12 . . 120.3 ?
    C12 C11 O1 . . 118.03(18) ?
    C12 C13 C14 . . 117.55(18) ?
    C12 C13 C20 . . 121.2(2) ?
    C13 C12 C11 . . 119.38(18) ?
    C13 C12 H12 . . 120.3 ?
    C13 C20 H20A . . 113.8(19) ?
    C13 C20 H20B . . 109(2) ?
    C13 C20 H20C . . 111.1(18) ?
    C14 C13 C20 . . 121.2(2) ?
    C14 C16 H16 . . 119.5 ?
    C15 C14 C13 . . 117.96(16) ?
    C15 C19 H19 . . 119.9 ?
    C16 C14 C15 . . 117.77(19) ?
    C16 C14 C13 . . 124.27(19) ?
    C16 C17 C18 . . 120.8(2) ?
    C16 C17 H17 . . 119.6 ?
    C17 C16 C14 . . 121.0(2) ?
    C17 C16 H16 . . 119.5 ?
    C17 C18 H18 . . 119.9 ?
    C18 C17 H17 . . 119.6 ?
    C18 C19 C15 . . 120.2(2) ?
    C18 C19 H19 . . 119.9 ?
    C19 C15 C14 . . 119.95(17) ?
    C19 C18 C17 . . 120.3(2) ?
    C19 C18 H18 . . 119.9 ?
    H10A C10 H10B . . 108.5(18) ?
    H10C C10 H10A . . 109.4(17) ?
    H10C C10 H10B . . 107(2) ?
    H20A C20 H20B . . 109.3(18) ?
    H20A C20 H20C . . 108.4(19) ?
    H20B C20 H20C . . 104.8(17) ?
loop_
    _geom_torsion_atom_site_label_1
    _geom_torsion_atom_site_label_2
    _geom_torsion_atom_site_label_3
    _geom_torsion_atom_site_label_4
    _geom_torsion_site_symmetry_1
    _geom_torsion_site_symmetry_2
    _geom_torsion_site_symmetry_3
    _geom_torsion_site_symmetry_4
    _geom_torsion
    _geom_torsion_publ_flag
    O1 C11 C12 C13 . . . . -174.70(15) ?
    N1 C5 C4 C6 . . . . 178.55(15) ?
    N1 C5 C4 C3 . . . . -0.9(3) ?
    N1 C5 C9 C8 . . . . -178.88(17) ?
    N2 C15 C19 C18 . . . . -179.87(19) ?
    C1 O1 C11 N2 . . . . 83.6(2) ?
    C1 O1 C11 C12 . . . . -100.8(2) ?
    C1 N1 C5 C9 . . . . 179.85(15) ?
    C1 N1 C5 C4 . . . . 0.9(3) ?
    C1 C2 C3 C4 . . . . 0.6(3) ?
    C1 C2 C3 C10 . . . . -177.41(18) ?
    C3 C2 C1 N1 . . . . -0.7(3) ?
    C3 C2 C1 O1 . . . . 179.64(16) ?
    C3 C4 C6 C7 . . . . 179.46(16) ?
    C4 C5 C9 C8 . . . . 0.1(3) ?
    C4 C6 C7 C8 . . . . 0.6(3) ?
    C5 C4 C3 C10 . . . . 178.14(17) ?
    C5 N1 C1 O1 . . . . 179.57(16) ?
    C5 N1 C1 C2 . . . . -0.1(3) ?
    C5 C4 C3 C2 . . . . 0.1(3) ?
    C5 C4 C6 C7 . . . . 0.0(3) ?
    C5 C9 C8 C7 . . . . 0.5(3) ?
    C6 C4 C3 C2 . . . . -179.31(16) ?
    C6 C4 C3 C10 . . . . -1.3(3) ?
    C9 C5 C4 C6 . . . . -0.4(3) ?
    C9 C5 C4 C3 . . . . -179.86(14) ?
    C9 C8 C7 C6 . . . . -0.9(3) ?
    C11 O1 C1 N1 . . . . 17.5(3) ?
    C11 O1 C1 C2 . . . . -162.77(16) ?
    C11 N2 C15 C19 . . . . -179.60(17) ?
    C11 N2 C15 C14 . . . . -0.5(3) ?
    C13 C14 C15 C19 . . . . 178.68(16) ?
    C13 C14 C15 N2 . . . . -0.4(3) ?
    C13 C14 C16 C17 . . . . -179.87(19) ?
    C14 C13 C12 C11 . . . . -1.2(3) ?
    C14 C15 C19 C18 . . . . 1.0(3) ?
    C14 C16 C17 C18 . . . . 1.4(3) ?
    C15 N2 C11 C12 . . . . 0.6(3) ?
    C15 N2 C11 O1 . . . . 175.70(14) ?
    C15 C14 C13 C12 . . . . 1.2(2) ?
    C15 C14 C13 C20 . . . . -178.48(19) ?
    C15 C14 C16 C17 . . . . 0.1(3) ?
    C15 C19 C18 C17 . . . . 0.4(3) ?
    C16 C14 C15 N2 . . . . 179.68(16) ?
    C16 C14 C15 C19 . . . . -1.3(3) ?
    C16 C14 C13 C12 . . . . -178.83(17) ?
    C16 C14 C13 C20 . . . . 1.4(3) ?
    C19 C18 C17 C16 . . . . -1.6(4) ?
    C20 C13 C12 C11 . . . . 178.5(2) ?
_iucr_refine_instructions_details
;
TITL bn_AT-benserazide in P-1
CELL  0.71073   7.8858   7.9226  13.0182  104.267  103.576   91.967
ZERR     4.00   0.0005   0.0008   0.0013    0.009    0.007    0.007
LATT   1
SFAC  C        2.31000 20.84392  1.02000 10.20751   1.58860   0.56870 =
         0.86500  51.65125   0.21560   0.003   0.002    11.500   0.770  12.011
SFAC  H        0.49300 10.51091  0.32291 26.12573   0.14019   3.14236 =
         0.04081  57.79977   0.00304   0.000   0.000     0.620   0.320   1.008
SFAC  N       12.21261  0.00570  3.13220  9.89331   2.01250  28.99754 =
         1.16630   0.58260 -11.52901   0.006   0.003    19.600   0.700  14.007
SFAC  O        3.04850 13.27711  2.28680  5.70111   1.54630   0.32390 =
         0.86700  32.90894   0.25080   0.011   0.006    32.500   0.660  15.999
UNIT  40   32   4    2
MERG   2
SHEL 99 0.84
FMAP   2
PLAN   10
ACTA    50.00
BOND   $H
CONF
L.S.   6
TEMP    20.00
WGHT    0.065200    0.042100
FVAR      17.45640
N1    3   -0.014488    0.105551    0.207045    11.00000    0.04485    0.05371 =
         0.03659    0.00792    0.00351    0.00334
O1    4    0.130840    0.382528    0.262111    11.00000    0.07056    0.04837 =
         0.06574    0.00721   -0.02037   -0.00016
C5    1   -0.133626   -0.016533    0.126515    11.00000    0.03612    0.04959 =
         0.03710    0.00723    0.01163    0.00406
C4    1   -0.218426    0.014992    0.025346    11.00000    0.03325    0.05516 =
         0.03493    0.00723    0.01051    0.00709
N2    3    0.387710    0.273488    0.322112    11.00000    0.05900    0.05370 =
         0.03679    0.00227    0.00416    0.00307
C2    1   -0.063770    0.299310    0.088618    11.00000    0.04658    0.05021 =
         0.05421    0.01655    0.00662    0.00936
AFIX  43
H2    2   -0.036009    0.409487    0.080432    11.00000   -1.20000
AFIX   0
C9    1   -0.169174   -0.178562    0.145652    11.00000    0.04792    0.06436 =
         0.04871    0.01817    0.01396    0.00160
AFIX  43
H9    2   -0.113978   -0.199802    0.212045    11.00000   -1.20000
AFIX   0
C3    1   -0.180072    0.181118    0.007290    11.00000    0.03749    0.06182 =
         0.03966    0.01458    0.00993    0.01394
C1    1    0.014661    0.253695    0.185659    11.00000    0.04069    0.04875 =
         0.04647    0.00420    0.00274    0.00589
C6    1   -0.335252   -0.119411   -0.052966    11.00000    0.04561    0.06775 =
         0.03840    0.00300    0.00536    0.00307
AFIX  43
H6    2   -0.391982   -0.100881   -0.119871    11.00000   -1.20000
AFIX   0
C8    1   -0.283886   -0.305961    0.068101    11.00000    0.05371    0.05679 =
         0.06917    0.01280    0.02031   -0.00397
AFIX  43
H8    2   -0.307108   -0.412838    0.082109    11.00000   -1.20000
AFIX   0
C14   1    0.486638    0.261653    0.512142    11.00000    0.05349    0.04252 =
         0.04063    0.00738    0.00375   -0.00944
C15   1    0.509985    0.235704    0.405486    11.00000    0.04764    0.04477 =
         0.04221    0.00424    0.00638   -0.00212
C13   1    0.329864    0.330822    0.532945    11.00000    0.06821    0.04451 =
         0.04586    0.00353    0.02133   -0.01005
C11   1    0.248349    0.333225    0.345934    11.00000    0.05062    0.04460 =
         0.04319    0.00258   -0.00343   -0.00287
C19   1    0.663980    0.171292    0.381762    11.00000    0.06311    0.06313 =
         0.06490    0.01073    0.01855    0.00694
AFIX  43
H19   2    0.680076    0.155985    0.311645    11.00000   -1.20000
AFIX   0
C16   1    0.619984    0.217657    0.591281    11.00000    0.07667    0.06035 =
         0.04802    0.01508   -0.00510   -0.00771
AFIX  43
H16   2    0.607818    0.233388    0.662288    11.00000   -1.20000
AFIX   0
C12   1    0.211170    0.364139    0.447461    11.00000    0.04560    0.05167 =
         0.06813    0.00989    0.01619   -0.00101
AFIX  43
H12   2    0.106201    0.407219    0.457168    11.00000   -1.20000
AFIX   0
C7    1   -0.366407   -0.276117   -0.032200    11.00000    0.04800    0.06490 =
         0.06086   -0.00317    0.00895   -0.00796
AFIX  43
H7    2   -0.443191   -0.363937   -0.085178    11.00000   -1.20000
AFIX   0
C10   1   -0.261380    0.220348   -0.099229    11.00000    0.05624    0.08129 =
         0.05072    0.02539    0.00757    0.01722
C18   1    0.789164    0.131374    0.460628    11.00000    0.05355    0.06735 =
         0.10769    0.01649    0.00655    0.00784
AFIX  43
H18   2    0.891243    0.089482    0.444580    11.00000   -1.20000
AFIX   0
C20   1    0.297177    0.366348    0.644726    11.00000    0.11803    0.08653 =
         0.06572    0.01798    0.04828    0.00034
C17   1    0.765681    0.152776    0.565510    11.00000    0.06585    0.07102 =
         0.08590    0.02468   -0.02208   -0.00153
AFIX  43
H17   2    0.851065    0.122160    0.618579    11.00000   -1.20000
AFIX   0
H10C  2   -0.219317    0.336560   -0.100069    11.00000    0.09626
H10A  2   -0.385836    0.211157   -0.112852    11.00000    0.07031
H10B  2   -0.229390    0.137486   -0.158527    11.00000    0.08051
H20A  2    0.185900    0.408309    0.648186    11.00000    0.13653
H20B  2    0.306455    0.258926    0.669457    11.00000    0.13983
H20C  2    0.388625    0.450909    0.698484    11.00000    0.12872
HKLF 4
REM  bn_AT-benserazide in P-1
REM R1 =  0.0463 for   1707 Fo > 4sig(Fo)  and  0.0619 for all   2256 data
REM    232 parameters refined using      6 restraints
END
WGHT      0.0648      0.0437
REM Highest difference peak  0.175,  deepest hole -0.143,  1-sigma level  0.029
Q1    1   0.0786  0.3417  0.3171  11.00000  0.05    0.18
Q2    1   0.5253  0.2357  0.6815  11.00000  0.05    0.13
Q3    1  -0.2381  0.0955  0.0219  11.00000  0.05    0.12
Q4    1   0.0301  0.0797  0.2766  11.00000  0.05    0.11
Q5    1  -0.1799  0.2895 -0.1258  11.00000  0.05    0.11
Q6    1  -0.0002  0.4163  0.0621  11.00000  0.05    0.11
Q7    1  -0.1570  0.2354 -0.1423  11.00000  0.05    0.11
Q8    1   0.2566  0.2730  0.4852  11.00000  0.05    0.10
Q9    1  -0.2175 -0.0783  0.1444  11.00000  0.05    0.10
Q10   1   0.3983  0.2599  0.5231  11.00000  0.05    0.10
;
data_Global
_journal_date_recd_electronic     2014-12-15
_journal_date_accepted     2015-01-13
_journal_name_full     'Acta Crystallographica, Section E'
_journal_year     2015
_journal_volume     71
_journal_issue      2
_journal_page_first     180
_journal_page_last     183
_journal_paper_category     GO
_journal_paper_doi     10.1107/S2056989015000717
_journal_coeditor_code     BG2545
_publ_contact_author_name     'Anaelle Tilborg'
_publ_contact_author_address
;
Department of Chemistry, University of Namur,
61 Rue de Bruxelles, B-5000, Namur, Belgium
;
_publ_contact_author_email     'anaelle.tilborg@unamur.be'
_publ_contact_author_fax     ?
_publ_contact_author_phone     '+32 (0)81 72 45 69'
_publ_section_title
;
Crystal structure of 2,2'-oxybis(4-methylquinoline), a
putative derivative from benserazide
;
loop_
    _publ_author_name
    _publ_author_footnote
    _publ_author_address
    'Tilborg, Anaelle' .
;
Department of Chemistry, University of Namur, 61, Rue de Bruxelles,
B-5000 Namur, Belgium
;
_publ_section_synopsis
;
The title compound was unwittingly obtained from the slow evaporation of a
saturated solution of commercial benserazide hydrochloride. The molecule is
composed of two planar 4-methylquinoline aromatic moieties, almost
perpendicular to each other, bridged by an O atom. The supramolecular
organization consists of a \p-bonded chain.
;
