# Supplementary material for: Crystal structure of 2,2′-oxybis(4-methylquinoline)
Source: Acta Crystallogr E Crystallogr Commun. 2015 Jan 17;71(Pt 2):180–3. doi: 10.1107/S2056989015000717 (PMC4384558; doi:10.1107/S2056989015000717)
Supplement: Supplementary file 2 [file e-71-00180-Isup2.hkl]

#
# h,k,l, Fc-squared, Fo-squared, sigma(Fo-squared) and status flag
#
data_I
_shelx_title ' bn_AT-benserazide in P-1'
_shelx_refln_list_code          4
_shelx_F_calc_maximum       56.54
_exptl_crystal_F_000       315.94
_reflns_d_resolution_high  0.8400
 
loop_
 _symmetry_equiv_pos_as_xyz
 'x, y, z'
 '-x, -y, -z'
 
_cell_length_a     7.8858
_cell_length_b     7.9226
_cell_length_c    13.0182
_cell_angle_alpha 104.267
_cell_angle_beta  103.576
_cell_angle_gamma  91.967
 
_shelx_F_squared_multiplier     1.000
 
loop_
 _refln_index_h
 _refln_index_k
 _refln_index_l
 _refln_F_squared_calc
 _refln_F_squared_meas
 _refln_F_squared_sigma
 _refln_observed_status
   3   0   0       32.52       35.85      2.66 o
   4   0   0       38.53       41.95      3.32 o
   5   0   0       60.71       62.92      4.64 o
  -4   1   0       43.13       40.04      1.44 o
  -3   1   0        0.21        0.20      0.08 o
  -2   1   0      489.41      476.23      3.78 o
  -1   1   0     1260.08     1141.86      8.19 o
   1   1   0      135.34      130.77      2.73 o
   2   1   0      150.19      153.78      2.52 o
   3   1   0       78.81       83.93      2.61 o
   4   1   0        0.39        1.56      0.29 o
   5   1   0      318.44      343.92     10.74 o
  -6   2   0       46.54       43.79      1.95 o
  -5   2   0       17.70       21.80      1.50 o
  -4   2   0        1.59        3.14      0.42 o
  -3   2   0       11.13       12.33      0.86 o
  -2   2   0        1.03        1.74      0.42 o
  -1   2   0     1479.22     1326.85     12.55 o
   2   2   0       17.40       20.87      1.22 o
   3   2   0      800.03      760.75     36.59 o
   4   2   0       66.99       69.49      2.01 o
   5   2   0       10.41        9.81      0.70 o
   6   2   0        0.90        0.94      0.18 o
  -7   3   0        0.51        0.77      0.41 o
  -6   3   0      177.18      179.24      5.35 o
  -5   3   0      108.54      104.73      4.25 o
  -4   3   0        2.03        2.21      0.45 o
  -3   3   0        1.60        1.77      0.56 o
  -2   3   0       10.14       13.94      1.50 o
  -1   3   0      163.71      159.99      5.37 o
   0   3   0      166.32      188.27      5.74 o
   1   3   0       26.08       29.35      1.62 o
   2   3   0       94.88      100.66      4.28 o
   3   3   0        0.99        0.73      0.55 o
   4   3   0        3.21        3.04      0.61 o
   5   3   0        6.66        6.53      0.68 o
   6   3   0        0.19        0.52      0.27 o
  -7   4   0        3.76        3.96      0.96 o
  -6   4   0        3.09        1.68      0.62 o
  -5   4   0       13.13       11.00      1.63 o
  -4   4   0        0.58        1.14      0.35 o
  -3   4   0       86.81       97.20      3.46 o
  -2   4   0        0.10        0.52      0.36 o
  -1   4   0       75.38       83.19      4.42 o
   0   4   0       19.04       14.07      1.82 o
   3   4   0       23.51       21.93      2.69 o
   4   4   0        3.71        2.85      0.98 o
   5   4   0        0.35        1.38      0.54 o
   6   4   0        0.00        0.05      0.31 o
  -7   5   0        4.55        7.20      1.49 o
  -6   5   0       17.86       19.54      2.47 o
  -5   5   0        1.40        1.54      0.73 o
  -4   5   0       35.82       35.66      3.29 o
  -3   5   0      119.35      122.07      6.15 o
  -2   5   0       85.78       90.94      6.05 o
  -1   5   0        2.79        2.89      0.64 o
   0   5   0        5.08        4.27      1.19 o
   1   5   0       61.27       62.28      4.39 o
   2   5   0       34.63       28.81      3.04 o
   3   5   0      371.54      358.08     10.67 o
   4   5   0       10.41        9.24      1.32 o
   5   5   0        0.66        0.43      0.17 o
   6   5   0        1.73        1.54      0.49 o
  -7   6   0        0.49        0.78      0.71 o
  -6   6   0        3.46        3.71      1.27 o
  -5   6   0        3.53        2.67      1.06 o
  -4   6   0        8.53        7.43      1.77 o
  -3   6   0       10.83       11.74      2.07 o
  -2   6   0        7.40       11.55      2.16 o
  -1   6   0       13.46       13.69      2.38 o
   0   6   0       16.31       17.93      2.65 o
   1   6   0       12.47       14.26      2.40 o
   2   6   0      921.25      836.34     18.13 o
   3   6   0        3.33        5.15      1.48 o
   4   6   0        0.00        1.76      1.47 o
   5   6   0        1.42        0.98      0.37 o
   6   6   0        2.45        2.73      0.91 o
  -6   7   0        6.40        5.88      1.69 o
  -5   7   0        5.66        6.73      1.79 o
  -4   7   0        1.89        1.07      0.97 o
  -3   7   0        3.18        4.04      1.36 o
  -2   7   0        0.25        0.41      0.35 o
  -1   7   0        0.41        0.67      0.73 o
   0   7   0        8.77        7.55      1.91 o
   1   7   0        3.52        3.06      1.27 o
   2   7   0        0.50        1.42      0.93 o
   3   7   0       13.48       16.59      2.82 o
   4   7   0        2.39        2.83      0.87 o
   5   7   0        0.18        0.53      0.44 o
  -5   8   0        0.17        0.22      0.52 o
  -4   8   0        1.59        2.32      1.14 o
  -3   8   0        5.01        4.57      1.54 o
  -2   8   0        2.91        1.62      0.80 o
  -1   8   0        0.94        0.30      0.39 o
   0   8   0       25.88       27.39      3.99 o
   1   8   0        1.44        2.47      1.37 o
   2   8   0       15.57       15.55      3.00 o
   3   8   0       48.46       47.48      5.21 o
  -2   9   0        0.11        0.11      0.64 o
  -1   9   0        0.30        1.67      1.13 o
   0   9   0        0.33        0.89      1.24 o
  -1  -9   1        0.37        0.24      0.20 o
   0  -9   1        0.49        0.20      0.38 o
   1  -9   1        0.05        1.89      1.34 o
   2  -9   1        5.00        6.29      2.14 o
  -3  -8   1       95.14       92.36      7.17 o
  -2  -8   1        0.20        2.11      1.06 o
  -1  -8   1        4.43        5.74      1.88 o
   0  -8   1        6.65        9.84      2.35 o
   1  -8   1        0.05        0.43      0.40 o
   2  -8   1        2.78        3.57      1.55 o
   3  -8   1        2.88        4.06      1.44 o
   4  -8   1       15.95       18.65      3.30 o
   5  -8   1        0.32       -0.21      0.74 o
  -5  -7   1        3.26        3.62      1.10 o
  -4  -7   1        0.02        1.24      0.83 o
  -3  -7   1        7.50        9.88      2.14 o
  -2  -7   1       74.95       76.76      5.91 o
  -1  -7   1       20.18       21.84      3.10 o
   0  -7   1        1.40        1.47      0.81 o
   1  -7   1        8.46        8.11      1.91 o
   2  -7   1        0.79        0.66      0.65 o
   3  -7   1        3.65        3.75      1.42 o
   4  -7   1        0.24        1.72      1.00 o
   5  -7   1        3.58        3.58      1.28 o
   6  -7   1       34.30       37.75      4.25 o
  -6  -6   1        6.11        6.18      1.24 o
  -5  -6   1        0.04        1.39      0.47 o
  -4  -6   1        0.30        0.70      0.49 o
  -3  -6   1      732.62      688.55     16.11 o
  -2  -6   1       11.29       13.28      2.29 o
  -1  -6   1        8.94        9.11      1.86 o
   0  -6   1       10.56        9.28      1.92 o
   1  -6   1       20.04       24.12      2.99 o
   2  -6   1        7.31        4.24      1.28 o
   3  -6   1        9.18        7.66      1.81 o
   4  -6   1        3.55        1.85      0.96 o
   5  -6   1       55.82       55.93      4.69 o
   6  -6   1        0.10        0.55      0.50 o
   7  -6   1        0.01       -0.11      0.18 o
  -6  -5   1        2.09        2.25      0.66 o
  -5  -5   1       70.88       70.02      3.65 o
  -4  -5   1       19.09       16.30      1.86 o
  -3  -5   1       68.69       61.38      4.31 o
  -2  -5   1       18.29       22.00      2.58 o
  -1  -5   1        0.05        0.66      0.31 o
   0  -5   1        0.91        0.44      0.30 o
   1  -5   1        7.17        7.93      1.44 o
   2  -5   1       23.94       24.20      1.91 o
   3  -5   1       60.39       60.38      3.04 o
   4  -5   1        3.80        3.97      1.39 o
   5  -5   1        0.42        0.34      0.31 o
   6  -5   1        2.66        3.21      1.03 o
   7  -5   1        2.82        4.03      1.11 o
  -6  -4   1        1.35        2.20      0.69 o
  -5  -4   1      196.60      229.08     10.01 o
  -4  -4   1       69.63       70.16      5.17 o
  -3  -4   1       10.12        9.85      1.79 o
  -2  -4   1     1501.78     1558.59     18.95 o
  -1  -4   1      559.43      608.30     11.79 o
   0  -4   1      684.18      715.38     12.86 o
   1  -4   1      226.06      251.25      7.59 o
   2  -4   1       16.93       16.33      1.37 o
   3  -4   1        5.82        6.20      0.84 o
   4  -4   1        0.04        0.03      0.16 o
   5  -4   1       40.27       34.72      2.05 o
   6  -4   1      262.98      254.00      7.72 o
   7  -4   1       11.27       17.07      2.00 o
  -6  -3   1        0.12        0.04      0.23 o
  -5  -3   1       13.77       12.07      1.38 o
  -4  -3   1       28.55       26.18      3.71 o
  -3  -3   1        0.00        0.05      0.21 o
  -2  -3   1        2.87        3.11      0.54 o
  -1  -3   1      244.37      250.95      6.15 o
   0  -3   1      104.53      106.79      4.24 o
   1  -3   1       95.04      103.66      4.19 o
   2  -3   1       14.72       11.80      1.01 o
   3  -3   1       23.81       22.31      1.44 o
   4  -3   1       29.33       25.26      1.50 o
   5  -3   1        4.97        4.77      0.63 o
   6  -3   1       68.55       67.39      3.41 o
   7  -3   1        1.70        2.07      0.52 o
  -5  -2   1        5.37        5.36      0.44 o
  -4  -2   1      137.23      137.51      6.21 o
  -3  -2   1      145.30      140.92      6.23 o
  -2  -2   1      591.95      593.99      6.10 o
   0  -2   1       82.06       94.98      3.22 o
   1  -2   1      336.24      296.87      5.90 o
   2  -2   1       10.49        9.32      0.74 o
   3  -2   1      157.67      147.71      2.97 o
   4  -2   1      100.04      105.33      2.53 o
   5  -2   1        2.34        2.25      0.36 o
   6  -2   1      226.42      219.17      4.71 o
  -5  -1   1      343.81      346.67     10.58 o
  -4  -1   1       11.25        9.77      1.57 o
  -3  -1   1       55.12       48.70      3.16 o
  -2  -1   1      123.57      118.38      1.56 o
  -1  -1   1        5.68        6.62      0.36 o
   1  -1   1     1285.68     1173.76      7.62 o
   2  -1   1      278.45      265.61      3.03 o
   3  -1   1      186.21      196.01      2.65 o
   4  -1   1       17.66       16.30      0.76 o
   5  -1   1       20.03       22.16      0.95 o
  -5   0   1       29.10       36.03      3.41 o
   1   0   1     1414.28     1392.11     18.30 o
   2   0   1       63.54       55.49      1.10 o
   3   0   1       50.24       46.64      1.06 o
   4   0   1        0.01        0.01      0.07 o
   5   0   1        3.32        4.07      1.22 o
  -4   1   1       17.76       18.84      0.73 o
  -3   1   1      334.66      359.32      4.83 o
   1   1   1        6.55        7.43      0.80 o
   2   1   1        0.66        0.72      0.28 o
   3   1   1       98.90      103.65      3.65 o
   4   1   1       79.67       84.57      3.99 o
   5   1   1        2.58        2.91      0.31 o
  -6   2   1        7.52        7.19      0.58 o
  -5   2   1       20.86       19.63      1.48 o
  -4   2   1        0.02        1.64      0.45 o
  -3   2   1     1670.68     1592.23     14.20 o
  -2   2   1       12.78       11.05      1.19 o
   1   2   1     1623.64     1605.34     14.84 o
   2   2   1       46.45       43.85      2.48 o
   3   2   1      470.99      501.93     13.39 o
   4   2   1       70.03       74.01      2.09 o
   5   2   1        0.04        0.05      0.07 o
   6   2   1        7.91        8.29      0.66 o
  -7   3   1        7.19        7.81      0.76 o
  -6   3   1       19.08       14.84      1.54 o
  -5   3   1        3.00        2.59      0.69 o
  -4   3   1       13.33       12.22      1.49 o
  -3   3   1       17.27       15.59      1.72 o
  -2   3   1      246.41      228.08      6.70 o
   1   3   1      163.62      181.93      5.98 o
   2   3   1        0.46       -0.16      0.21 o
   3   3   1        4.75        3.10      0.93 o
   4   3   1       38.24       39.80      2.33 o
   5   3   1        0.18        0.20      0.29 o
   6   3   1       16.33       15.37      1.18 o
  -7   4   1        0.36        0.19      0.27 o
  -6   4   1        0.61        0.79      0.40 o
  -5   4   1        0.03        0.18      0.16 o
  -4   4   1        8.14        5.87      1.19 o
  -3   4   1        6.78        5.36      1.17 o
  -2   4   1     1033.52      991.80     15.93 o
   1   4   1      375.58      371.05     10.00 o
   2   4   1       84.69      123.54      5.74 o
   3   4   1        0.88        4.29      1.10 o
   4   4   1        5.70        6.85      0.85 o
   5   4   1        0.04        0.12      0.26 o
   6   4   1       15.74       11.12      2.13 o
  -7   5   1        2.15        1.45      0.69 o
  -6   5   1        2.51        4.01      1.12 o
  -5   5   1        8.37        8.53      1.64 o
  -4   5   1        6.91        7.57      1.61 o
  -3   5   1       92.29       98.36      5.68 o
  -2   5   1       41.48       44.70      3.82 o
  -1   5   1       13.48       12.32      2.08 o
   0   5   1        0.31        0.56      0.41 o
   1   5   1       22.22       19.51      2.47 o
   2   5   1      146.43      141.55      6.91 o
   3   5   1      200.97      185.33      7.99 o
   4   5   1       12.89       12.08      1.63 o
   5   5   1        0.25        0.32      0.24 o
   6   5   1        3.73        2.20      0.60 o
  -7   6   1        0.99        0.73      0.72 o
  -6   6   1        0.33       -0.03      0.19 o
  -5   6   1       27.49       23.63      3.05 o
  -4   6   1        0.21       -0.52      0.52 o
  -3   6   1        0.27        1.88      0.98 o
  -2   6   1       44.29       47.11      4.33 o
  -1   6   1      168.91      168.86      8.16 o
   0   6   1       30.53       28.84      3.43 o
   1   6   1       97.28       95.46      6.22 o
   2   6   1       29.64       35.56      3.96 o
   3   6   1       56.50       48.46      4.48 o
   4   6   1        0.02        0.06      0.90 o
   5   6   1        6.18        9.88      2.87 o
  -6   7   1        2.25        2.89      1.15 o
  -5   7   1        0.22        0.57      0.60 o
  -4   7   1        2.08        3.93      1.51 o
  -3   7   1        4.06        4.76      1.60 o
  -2   7   1        0.01        1.35      0.92 o
  -1   7   1        0.01        0.99      0.82 o
   0   7   1      149.42      145.29      8.44 o
   1   7   1       57.36       54.19      5.19 o
   2   7   1       13.01       15.23      2.75 o
   3   7   1        0.36       -0.02      0.36 o
   4   7   1        2.03        3.42      0.97 o
  -5   8   1        2.31        2.85      1.35 o
  -4   8   1        4.52        5.11      1.71 o
  -3   8   1        2.32        4.28      1.60 o
  -2   8   1        0.00       -0.09      0.66 o
  -1   8   1       43.37       42.22      4.94 o
   0   8   1        6.63        9.01      2.34 o
   1   8   1        6.47        7.91      2.19 o
   2   8   1        1.39        1.56      0.87 o
   3   8   1       11.35        8.37      2.23 o
  -1  -9   2        0.06        0.16      0.81 o
   0  -9   2        0.36        1.18      0.97 o
   1  -9   2        2.32        1.98      0.96 o
   2  -9   2        6.60        7.75      2.29 o
   3  -9   2        4.87        7.58      2.27 o
  -4  -8   2       46.78       45.52      3.59 o
  -3  -8   2       39.89       37.03      4.54 o
  -2  -8   2        0.16       -0.49      0.80 o
  -1  -8   2        0.39       -0.07      0.51 o
   0  -8   2        2.79        2.37      1.24 o
   1  -8   2       46.08       48.44      5.08 o
   2  -8   2       15.05       16.99      3.09 o
   3  -8   2       11.97       16.66      3.05 o
   4  -8   2       32.68       36.22      4.44 o
   5  -8   2        5.70        6.16      1.87 o
  -5  -7   2        1.38        1.52      0.62 o
  -4  -7   2        6.53        7.38      1.37 o
  -3  -7   2       25.54       20.68      3.05 o
  -2  -7   2        0.03       -0.07      0.07 o
  -1  -7   2        7.08        6.22      1.55 o
   0  -7   2        0.49        0.01      0.53 o
   1  -7   2        0.11        0.82      1.02 o
   2  -7   2        0.68        0.73      0.62 o
   3  -7   2        3.35        3.50      1.22 o
   4  -7   2       20.42       19.75      2.99 o
   5  -7   2        0.45        0.38      0.45 o
   6  -7   2       36.36       44.38      4.56 o
  -6  -6   2        5.93        6.83      1.91 o
  -5  -6   2        0.27        0.77      0.54 o
  -4  -6   2       17.38       17.61      1.94 o
  -3  -6   2      127.05      121.06      6.61 o
  -2  -6   2      202.05      176.09      7.95 o
  -1  -6   2        1.54        1.47      0.87 o
   0  -6   2        4.01        2.75      1.09 o
   1  -6   2        2.14        1.64      0.65 o
   2  -6   2        1.48        1.64      0.80 o
   3  -6   2        0.39        0.27      0.32 o
   4  -6   2       21.33       18.29      2.64 o
   5  -6   2      164.02      162.44      7.96 o
   6  -6   2        1.94        3.37      1.27 o
   7  -6   2        0.38        0.76      0.65 o
  -6  -5   2        0.16       -0.10      0.11 o
  -5  -5   2      326.32      341.83      7.82 o
  -4  -5   2      237.27      231.99     16.06 o
  -3  -5   2        3.83        4.00      0.62 o
  -2  -5   2      117.98      114.31      6.03 o
  -1  -5   2       34.99       33.23      2.19 o
   0  -5   2        0.08        0.04      0.13 o
   1  -5   2       84.71      104.43      3.95 o
   2  -5   2       86.83       84.88      4.17 o
   3  -5   2        4.01        2.75      1.12 o
   4  -5   2        8.72        9.13      1.21 o
   5  -5   2       18.84       18.32      1.70 o
   6  -5   2        0.48        1.08      0.50 o
   7  -5   2        0.09       -0.14      0.34 o
  -5  -4   2       15.14       14.53      2.42 o
  -4  -4   2        6.27        7.14      1.54 o
  -3  -4   2       63.21       69.01      2.88 o
  -2  -4   2      565.84      566.28     11.26 o
  -1  -4   2      257.54      262.05      7.70 o
   0  -4   2      165.70      175.05      6.37 o
   1  -4   2      558.66      580.42     11.57 o
   2  -4   2       22.53       19.73      1.52 o
   3  -4   2        0.41        0.32      0.14 o
   4  -4   2        0.37        0.38      0.11 o
   5  -4   2      300.14      282.41      5.92 o
   6  -4   2       13.63       11.07      1.19 o
   7  -4   2        1.80        2.44      0.74 o
  -6  -3   2        1.71        2.02      0.39 o
  -5  -3   2       90.87       89.15      3.62 o
  -4  -3   2        5.30        4.47      0.54 o
  -3  -3   2       86.26       82.46      2.23 o
  -2  -3   2        8.37        5.84      0.56 o
  -1  -3   2      771.00      714.96     25.44 o
   0  -3   2      102.17      101.48      4.11 o
   1  -3   2        1.89        1.49      0.48 o
   2  -3   2       16.79       16.88      1.23 o
   3  -3   2       95.86       99.85      3.02 o
   4  -3   2      331.87      319.99      6.11 o
   5  -3   2        2.20        2.50      0.50 o
   6  -3   2        9.11       11.06      0.99 o
   7  -3   2        0.38        0.37      0.28 o
  -5  -2   2      232.92      236.41     19.31 o
  -4  -2   2       45.19       45.09      2.73 o
  -3  -2   2       63.62       61.39      1.65 o
  -2  -2   2      133.86      121.69      2.15 o
  -1  -2   2     1381.40     1222.67     49.86 o
   0  -2   2      549.49      448.79      7.23 o
   1  -2   2        2.78        2.70      0.98 o
   2  -2   2        0.49        0.14      0.29 o
   3  -2   2      255.73      246.60      4.60 o
   4  -2   2      310.10      287.97      4.50 o
   5  -2   2       65.74       61.82      2.05 o
   6  -2   2      234.23      222.95      3.72 o
   7  -2   2        6.06        4.76      0.61 o
  -5  -1   2      108.56      121.18      6.17 o
  -4  -1   2      233.91      200.48      8.38 o
  -3  -1   2       26.71       24.95      0.77 o
  -2  -1   2      557.16      475.46      5.86 o
  -1  -1   2      908.22      795.33      5.41 o
   0  -1   2       19.09       14.93      1.09 o
   1  -1   2        0.93        1.67      0.30 o
   2  -1   2      108.91      110.49      2.25 o
   3  -1   2       44.39       33.33      1.15 o
   4  -1   2        8.39        8.36      0.60 o
   5  -1   2        0.03        0.24      0.09 o
   6  -1   2       19.11       21.33      0.87 o
  -3   0   2      458.88      448.56      9.27 o
   1   0   2      325.06      318.57      3.62 o
   2   0   2       10.91       10.83      0.61 o
   3   0   2        4.07        5.58      0.47 o
   4   0   2        3.41        3.06      0.37 o
   5   0   2        2.44        2.80      0.48 o
   6   0   2       19.02       16.58      2.12 o
  -5   1   2        0.04        0.16      0.07 o
  -4   1   2      300.32      312.39      5.49 o
  -3   1   2     1768.19     1700.76     12.47 o
  -1   1   2     1021.37     1018.44     10.35 o
   0   1   2      981.29      913.26     10.11 o
   1   1   2        0.08        0.31      0.27 o
   2   1   2       36.84       38.26      2.15 o
   3   1   2      634.60      658.09      9.22 o
   4   1   2      170.26      184.65      6.79 o
   5   1   2       12.72       12.21      1.19 o
   6   1   2        5.94        5.19      0.48 o
  -6   2   2        0.19        0.46      0.17 o
  -5   2   2        1.69        1.78      0.34 o
  -4   2   2        5.84        4.30      0.76 o
  -3   2   2      482.84      490.88      8.49 o
   1   2   2      572.12      623.15     10.27 o
   2   2   2        6.78       10.08      1.33 o
   3   2   2      231.31      232.86      6.48 o
   4   2   2      127.35      133.37      3.19 o
   5   2   2        6.14        5.24      0.59 o
   6   2   2        0.01        0.15      0.19 o
  -7   3   2        4.54        5.17      0.66 o
  -6   3   2        8.95        7.78      0.84 o
  -5   3   2        1.97        1.53      0.59 o
  -4   3   2        1.30        1.29      0.46 o
  -3   3   2      104.36      104.14      4.67 o
  -2   3   2        0.61        0.03      0.28 o
   2   3   2      135.70      138.39      5.76 o
   3   3   2        5.80        6.45      0.96 o
   4   3   2        0.48        0.58      0.39 o
   5   3   2        9.95        9.18      1.19 o
   6   3   2       21.28       19.81      2.08 o
  -7   4   2       35.43       35.53      2.48 o
  -6   4   2       10.40        8.41      1.46 o
  -5   4   2        1.00        1.46      0.74 o
  -4   4   2        1.51        1.22      0.57 o
  -3   4   2      244.53      258.40      8.41 o
  -2   4   2       71.55       78.15      4.58 o
   0   4   2        3.00        1.69      0.58 o
   1   4   2       57.70       60.44      4.17 o
   2   4   2        2.60        2.39      0.81 o
   3   4   2        0.15       -0.09      0.20 o
   4   4   2       12.43       13.00      1.23 o
   5   4   2       24.19       22.70      1.64 o
   6   4   2       13.57       14.09      1.70 o
  -7   5   2        0.12        0.09      0.45 o
  -6   5   2        4.85        4.60      1.25 o
  -5   5   2       70.04       70.42      4.93 o
  -4   5   2       45.46       44.16      3.90 o
  -3   5   2       18.44       16.99      2.51 o
  -2   5   2       22.73       24.68      2.93 o
  -1   5   2        7.12        6.19      1.50 o
   0   5   2       10.16        9.45      1.79 o
   1   5   2        4.19        4.76      1.33 o
   2   5   2        4.11        3.27      1.06 o
   3   5   2        0.39        0.25      0.37 o
   4   5   2        6.41        6.22      1.17 o
   5   5   2        9.96       10.38      1.53 o
   6   5   2        1.21        1.85      0.68 o
  -7   6   2        0.41       -0.17      0.34 o
  -6   6   2       25.22       28.86      3.43 o
  -5   6   2       10.92        9.82      1.90 o
  -4   6   2        9.09        8.62      1.95 o
  -3   6   2        4.98        4.39      1.35 o
  -2   6   2       51.55       54.60      4.77 o
  -1   6   2        2.83        3.58      1.32 o
   0   6   2      111.24       96.07      6.46 o
   1   6   2      314.42      309.63     11.53 o
   2   6   2       10.40       12.58      2.40 o
   3   6   2        0.01        0.56      0.52 o
   4   6   2        0.33        0.31      0.82 o
   5   6   2        4.94        2.99      0.96 o
  -6   7   2        1.69        2.53      1.29 o
  -5   7   2        3.23        4.29      1.47 o
  -4   7   2        2.06        2.07      0.96 o
  -3   7   2        5.51        7.24      2.04 o
  -2   7   2       22.27       26.72      3.69 o
  -1   7   2        1.90        2.46      1.29 o
   0   7   2       47.14       50.26      5.07 o
   1   7   2       20.63       19.01      3.13 o
   2   7   2        1.13        1.50      0.94 o
   3   7   2        0.74        0.58      0.36 o
   4   7   2        0.10       -0.12      0.44 o
  -4   8   2        0.73        0.56      0.17 o
  -3   8   2        0.95        0.56      0.40 o
  -2   8   2        4.29        3.33      1.63 o
  -1   8   2       22.87       23.23      3.75 o
   0   8   2        0.08       -0.38      0.65 o
   1   8   2        5.55        7.56      2.22 o
   2   8   2        1.04        1.01      0.77 o
  -2  -9   3        1.06        3.64      1.58 o
  -1  -9   3        1.50        2.39      1.26 o
   0  -9   3        0.31        0.14      0.85 o
   1  -9   3       10.09       11.53      2.87 o
   2  -9   3        5.81        6.33      2.09 o
   3  -9   3       12.76       18.25      3.45 o
  -4  -8   3        7.46        5.02      1.22 o
  -3  -8   3        7.91        5.39      1.18 o
  -2  -8   3        0.19        0.24      0.21 o
  -1  -8   3        0.39       -0.30      0.53 o
   0  -8   3        3.05        1.14      0.98 o
   1  -8   3       12.18       14.03      2.78 o
   2  -8   3        2.00        2.56      1.22 o
   3  -8   3       49.76       50.94      5.22 o
   4  -8   3       23.35       26.70      3.80 o
   5  -8   3        3.13        3.58      1.46 o
  -5  -7   3        6.44        7.34      1.37 o
  -4  -7   3        4.37        6.04      1.51 o
  -3  -7   3       31.28       29.01      2.52 o
  -2  -7   3        1.02        0.66      0.26 o
  -1  -7   3       19.84       19.12      2.91 o
   0  -7   3        1.34       -0.29      0.69 o
   1  -7   3        1.23        1.08      0.80 o
   2  -7   3        2.01        2.12      0.80 o
   3  -7   3        9.73        9.60      1.96 o
   4  -7   3        0.12        0.97      1.10 o
   5  -7   3       83.82      103.05      6.97 o
   6  -7   3        0.28        0.67      0.56 o
  -6  -6   3       14.54       12.90      2.14 o
  -5  -6   3        8.16        5.29      1.08 o
  -4  -6   3       96.40       84.60      4.03 o
  -3  -6   3        1.54        0.59      1.47 o
  -2  -6   3       28.65       25.03      2.95 o
  -1  -6   3       10.70        9.52      1.84 o
   0  -6   3        3.26        2.95      1.16 o
   1  -6   3        8.50        7.17      1.72 o
   2  -6   3        0.08       -0.47      0.71 o
   3  -6   3        0.63        0.41      0.26 o
   4  -6   3      385.37      400.38     12.37 o
   5  -6   3        6.52        6.55      1.62 o
   6  -6   3        1.63        3.11      1.19 o
   7  -6   3        0.01        0.31      0.62 o
  -6  -5   3        4.41        6.25      1.39 o
  -5  -5   3       77.39       83.13      4.94 o
  -4  -5   3       77.36       76.86      3.18 o
  -3  -5   3       67.80       66.32      2.51 o
  -2  -5   3       21.41       27.18      2.35 o
  -1  -5   3        8.36        9.95      1.20 o
   0  -5   3        7.14        9.57      1.20 o
   1  -5   3       14.61       13.73      1.44 o
   2  -5   3       23.06       23.27      1.87 o
   3  -5   3        4.81        4.40      0.84 o
   4  -5   3        7.22        7.71      1.13 o
   5  -5   3      144.40      151.43      4.99 o
   6  -5   3        3.44        2.41      0.65 o
   7  -5   3        0.46        1.43      0.79 o
  -4  -4   3        0.00        0.09      0.16 o
  -3  -4   3        0.55        0.51      0.41 o
  -2  -4   3       82.48      100.16      4.70 o
  -1  -4   3       61.46       84.31      4.32 o
   0  -4   3       32.39       28.70      2.62 o
   1  -4   3      118.02      122.00      3.83 o
   2  -4   3       37.74       40.02      2.20 o
   3  -4   3        8.25        7.83      0.99 o
   4  -4   3       16.58       14.52      1.83 o
   5  -4   3      166.59      161.01      4.64 o
   6  -4   3        8.90        8.14      1.04 o
   7  -4   3        6.31        5.06      1.16 o
  -6  -3   3        9.54        9.85      1.13 o
  -5  -3   3       34.08       35.77      3.06 o
  -4  -3   3        0.58        0.56      0.21 o
  -3  -3   3       11.75        9.16      0.99 o
  -2  -3   3     1044.67      992.46      8.71 o
  -1  -3   3      674.43      631.99     16.21 o
   0  -3   3      119.61      114.07      4.42 o
   1  -3   3      111.74      111.56      3.17 o
   2  -3   3      148.93      147.54      3.75 o
   3  -3   3       66.06       68.45      2.59 o
   4  -3   3      341.80      349.47      6.03 o
   5  -3   3      162.42      170.98      4.24 o
   6  -3   3      132.71      138.63      4.98 o
   7  -3   3        1.82        2.14      0.69 o
  -5  -2   3      151.79      161.45      3.08 o
  -4  -2   3       96.59       91.46      2.00 o
  -3  -2   3        0.11        0.11      0.09 o
  -2  -2   3       20.11       19.40      0.88 o
  -1  -2   3        5.10        4.08      0.33 o
   0  -2   3        1.26        0.64      0.34 o
   1  -2   3       43.62       42.56      1.75 o
   2  -2   3       31.76       38.87      1.70 o
   3  -2   3      125.76      126.70      3.16 o
   4  -2   3        0.19        0.36      0.18 o
   5  -2   3       52.94       54.04      1.91 o
   6  -2   3       84.77       83.22      2.54 o
   7  -2   3       19.18       18.51      1.55 o
  -6  -1   3        1.50        1.39      0.79 o
  -5  -1   3       27.33       26.63      2.84 o
  -4  -1   3       10.55       12.04      0.65 o
  -3  -1   3        2.52        1.04      0.20 o
  -2  -1   3      537.65      460.23      5.48 o
  -1  -1   3      547.72      506.04      7.20 o
   0  -1   3      969.31      920.70      4.94 o
   1  -1   3      138.82      133.18      2.19 o
   2  -1   3        0.57        0.32      0.16 o
   3  -1   3      169.20      179.72      3.04 o
   4  -1   3       24.14       21.25      1.09 o
   5  -1   3        6.59        6.55      0.62 o
   6  -1   3       42.69       50.24      1.74 o
  -4   0   3      378.87      362.97      4.98 o
  -3   0   3       16.81       15.43      0.95 o
  -2   0   3     3175.86     2839.19     16.50 o
  -1   0   3     1983.09     1901.82     14.01 o
   0   0   3       53.37       54.34      2.52 o
   1   0   3      568.07      541.30      4.66 o
   2   0   3        1.92        2.18      0.33 o
   3   0   3      356.90      353.47      5.67 o
   4   0   3       76.68       77.71      2.11 o
   5   0   3       13.75       13.63      0.90 o
   6   0   3      143.63      155.75      4.19 o
  -6   1   3        3.61        2.68      0.26 o
  -5   1   3       58.18       56.82      1.62 o
  -4   1   3      456.21      437.97      7.02 o
  -3   1   3       72.11       82.33      3.16 o
  -2   1   3     1961.37     1913.43     15.84 o
  -1   1   3      109.39      100.60      3.69 o
   0   1   3        2.49        3.78      0.76 o
   1   1   3      323.40      311.66      6.72 o
   2   1   3       21.53       20.42      1.55 o
   3   1   3       12.40       10.99      0.96 o
   4   1   3      154.10      181.92      4.53 o
   5   1   3        2.60        2.49      0.64 o
   6   1   3        1.24        1.65      0.50 o
  -7   2   3       21.03       20.30      0.96 o
  -6   2   3        2.36        2.80      0.45 o
  -5   2   3      251.13      256.27      4.52 o
  -4   2   3     1245.21     1274.05     17.72 o
  -3   2   3       22.17       27.92      2.22 o
  -2   2   3      179.91      176.38      5.65 o
  -1   2   3        1.12        1.65      0.61 o
   0   2   3       95.00       93.70      4.24 o
   1   2   3     1214.21     1349.69     16.48 o
   2   2   3      186.12      237.87      7.04 o
   3   2   3       59.38       62.89      2.80 o
   4   2   3      167.91      173.30      4.91 o
   5   2   3        3.81        3.99      1.21 o
   6   2   3        5.60        4.81      0.70 o
  -7   3   3       50.27       50.23      2.15 o
  -6   3   3        2.44        2.35      0.61 o
  -5   3   3        3.25        3.21      0.76 o
  -4   3   3        0.04       -0.03      0.12 o
  -3   3   3      138.07      142.97      5.73 o
   0   3   3       66.56       66.12      4.13 o
   1   3   3      531.24      598.08     12.48 o
   2   3   3        1.46        0.75      0.45 o
   3   3   3        4.81        5.65      0.95 o
   4   3   3       87.70       86.89      3.02 o
   5   3   3        0.97        0.87      0.31 o
   6   3   3       14.02       15.51      3.10 o
  -7   4   3        5.94        6.53      0.92 o
  -6   4   3        3.74        2.76      0.58 o
  -5   4   3        0.02        0.06      0.52 o
  -4   4   3        0.81        1.27      0.60 o
  -3   4   3       26.66       31.27      3.01 o
  -2   4   3       24.57       25.02      2.75 o
  -1   4   3       12.27       11.80      1.90 o
   0   4   3        0.05       -0.04      0.28 o
   1   4   3      150.86      157.16      5.01 o
   2   4   3        0.38        0.28      0.17 o
   3   4   3        0.47        1.46      0.46 o
   4   4   3        0.01        0.37      0.25 o
   5   4   3       79.45       75.58      3.60 o
   6   4   3        0.50        0.36      0.89 o
  -7   5   3        5.23        5.31      1.37 o
  -6   5   3       20.51       18.74      2.62 o
  -5   5   3       20.42       18.76      2.58 o
  -4   5   3       36.15       36.85      3.66 o
  -3   5   3       10.86       10.27      1.90 o
  -2   5   3       59.30       51.24      4.32 o
  -1   5   3        6.14        4.55      1.39 o
   0   5   3        3.10        3.07      1.21 o
   1   5   3       14.54       11.66      2.14 o
   2   5   3       61.92       51.32      4.41 o
   3   5   3        1.23        1.78      0.89 o
   4   5   3        3.93        4.20      1.58 o
   5   5   3       14.82       13.14      1.78 o
   6   5   3        2.20        2.29      0.76 o
  -7   6   3        1.86        3.80      1.40 o
  -6   6   3       13.31       16.50      2.73 o
  -5   6   3       14.80       14.63      2.55 o
  -4   6   3        4.09        2.56      1.15 o
  -3   6   3        0.19        0.10      0.36 o
  -2   6   3        4.01        3.47      1.36 o
  -1   6   3       33.12       37.39      4.14 o
   0   6   3       43.71       42.75      4.38 o
   1   6   3      161.37      162.96      8.63 o
   2   6   3        1.74        1.85      0.98 o
   3   6   3        2.45        2.87      1.10 o
   4   6   3        2.56        2.74      0.91 o
   5   6   3       13.56       14.64      2.57 o
  -6   7   3        4.10        4.10      1.65 o
  -5   7   3        6.66        7.38      1.96 o
  -4   7   3        0.19        0.23      0.64 o
  -3   7   3        0.78       -0.21      0.63 o
  -2   7   3       20.09       23.70      3.56 o
  -1   7   3      160.82      164.55      9.38 o
   0   7   3        0.06        1.37      0.93 o
   1   7   3        1.54        1.39      1.00 o
   2   7   3        5.71        5.42      1.75 o
   3   7   3        7.60        5.30      1.73 o
  -4   8   3        0.13        0.83      0.74 o
  -3   8   3        2.24        3.07      1.46 o
  -2   8   3       32.08       36.60      4.77 o
  -1   8   3        2.25        3.37      1.67 o
   0   8   3        4.80        6.40      2.07 o
   1   8   3        3.62        3.66      1.62 o
  -2  -9   4        1.55        1.66      1.28 o
  -1  -9   4        0.47       -0.47      0.74 o
   0  -9   4        8.59       10.48      2.67 o
   1  -9   4        6.03        6.61      2.26 o
   2  -9   4        5.05        4.57      1.89 o
  -4  -8   4        4.16        3.67      1.00 o
  -3  -8   4        1.04        2.04      0.80 o
  -2  -8   4        0.65        0.75      0.76 o
  -1  -8   4       11.60        7.70      2.11 o
   0  -8   4       45.50       41.28      4.64 o
   1  -8   4        0.03        1.28      0.97 o
   2  -8   4        1.35        0.78      0.87 o
   3  -8   4        5.12        5.48      1.83 o
   4  -8   4        5.32        6.60      1.85 o
  -5  -7   4        0.05        0.32      0.15 o
  -4  -7   4        0.15        0.33      0.40 o
  -3  -7   4        2.96        2.94      0.79 o
  -2  -7   4        5.28        4.41      1.42 o
  -1  -7   4       18.66       14.31      2.60 o
   0  -7   4       59.90       53.12      4.86 o
   1  -7   4       14.42       14.28      2.56 o
   2  -7   4        6.36        4.74      1.50 o
   3  -7   4        1.93        2.96      1.22 o
   4  -7   4      232.62      241.57     10.77 o
   5  -7   4       64.76       69.62      5.83 o
   6  -7   4        0.01        0.10      0.42 o
  -6  -6   4        1.31        0.79      0.64 o
  -5  -6   4        0.23        0.07      0.28 o
  -4  -6   4       16.49       18.81      1.94 o
  -3  -6   4        0.05        0.58      0.48 o
  -2  -6   4        0.32        0.04      0.29 o
  -1  -6   4        0.07        0.08      0.21 o
   0  -6   4       50.00       46.37      4.11 o
   1  -6   4       28.92       26.05      3.14 o
   2  -6   4        3.27        2.34      0.86 o
   3  -6   4        3.26        4.84      1.33 o
   4  -6   4        0.80        1.11      0.86 o
   5  -6   4       34.24       36.76      3.82 o
   6  -6   4        0.49        1.80      0.99 o
  -6  -5   4      136.49      134.29      6.12 o
  -5  -5   4       15.59       15.58      1.48 o
  -4  -5   4        6.42        5.57      0.74 o
  -3  -5   4       19.90       19.98      1.35 o
  -2  -5   4       31.21       31.32      2.15 o
  -1  -5   4       13.38       11.28      1.31 o
   0  -5   4       70.79       72.44      3.30 o
   1  -5   4      115.48      109.73      8.57 o
   2  -5   4      103.72      101.87      4.00 o
   3  -5   4       84.84       84.07      3.68 o
   4  -5   4       96.57       97.10      4.45 o
   5  -5   4       27.86       26.06      2.12 o
   6  -5   4        1.17        1.74      0.92 o
   7  -5   4        5.89        4.96      1.39 o
  -7  -4   4      169.01      192.52      5.74 o
  -5  -4   4        2.83        2.47      0.69 o
  -4  -4   4        0.99        1.05      0.47 o
  -3  -4   4        4.27        5.73      0.82 o
  -2  -4   4      124.93      132.20      3.49 o
  -1  -4   4      186.47      225.59      7.26 o
   0  -4   4       50.05       48.51      3.47 o
   1  -4   4      307.33      279.36      9.21 o
   2  -4   4       95.49      103.08      3.63 o
   3  -4   4       79.77       81.73      3.27 o
   4  -4   4       20.35       23.01      1.82 o
   5  -4   4       15.86       17.65      1.60 o
   6  -4   4        0.07        0.15      0.16 o
   7  -4   4        2.07        2.66      0.95 o
  -7  -3   4       13.83       15.58      1.09 o
  -6  -3   4       26.69       33.15      2.18 o
  -5  -3   4       36.88       36.86      1.54 o
  -4  -3   4       23.50       27.58      1.56 o
  -3  -3   4       37.27       41.16      1.92 o
  -2  -3   4      627.68      589.30      5.55 o
  -1  -3   4       70.68       73.33      2.63 o
   0  -3   4        3.99        3.22      0.83 o
   1  -3   4      118.71      126.85      3.85 o
   2  -3   4      169.50      181.38      6.06 o
   3  -3   4        7.12        8.61      0.96 o
   4  -3   4       13.28       13.81      1.65 o
   5  -3   4       84.10       83.24      2.74 o
   6  -3   4        6.45        5.84      0.85 o
   7  -3   4       14.76       13.67      1.79 o
  -6  -2   4        9.59        9.00      0.55 o
  -5  -2   4        0.73        0.54      0.19 o
  -4  -2   4       25.86       23.56      1.09 o
  -3  -2   4      116.68      108.27      2.27 o
  -2  -2   4       38.24       33.07      1.14 o
  -1  -2   4      193.74      180.84      5.23 o
   0  -2   4      258.22      240.23      6.10 o
   1  -2   4       64.49       60.86      1.67 o
   2  -2   4     3196.80     3202.29     16.86 o
   3  -2   4       38.17       36.14      1.55 o
   4  -2   4       38.44       41.59      1.76 o
   5  -2   4       10.23       10.19      0.90 o
   6  -2   4       22.23       24.05      1.51 o
   7  -2   4       63.10       66.31      3.41 o
  -6  -1   4       12.04       12.05      2.13 o
  -5  -1   4       81.13       84.65      1.89 o
  -4  -1   4      175.06      178.61      3.07 o
  -3  -1   4        9.28       11.07      0.81 o
  -2  -1   4       92.64       93.68      2.47 o
  -1  -1   4      345.00      309.83      6.46 o
   0  -1   4       61.67       64.45      3.06 o
   1  -1   4      181.03      162.96      2.74 o
   2  -1   4      497.61      523.91      5.38 o
   3  -1   4      285.90      331.20      4.74 o
   4  -1   4        0.59        0.45      0.17 o
   5  -1   4       32.00       29.66      1.63 o
   6  -1   4       58.43       58.17      2.23 o
  -6   0   4       13.41       12.80      0.49 o
  -5   0   4        9.42        8.34      0.87 o
  -4   0   4        0.07        1.03      0.27 o
  -3   0   4        7.41        8.42      0.72 o
  -2   0   4       80.10       70.87      3.25 o
  -1   0   4      210.15      186.38      5.31 o
   0   0   4      139.53      135.38      4.51 o
   1   0   4       14.95       14.90      1.10 o
   2   0   4      362.60      387.22      4.79 o
   3   0   4      305.56      321.15      5.29 o
   4   0   4        0.01        0.04      0.20 o
   5   0   4      152.71      145.69      5.80 o
   6   0   4       40.53       45.62      2.74 o
  -6   1   4        2.55        2.98      0.39 o
  -5   1   4       19.43       22.80      1.75 o
  -4   1   4     2953.08     2981.35     21.07 o
  -3   1   4      322.41      302.00      6.87 o
  -2   1   4      182.98      188.03      7.73 o
  -1   1   4      744.54      726.75     11.09 o
   0   1   4      210.54      214.49      6.17 o
   1   1   4       18.35       21.47      1.47 o
   2   1   4      144.94      165.61      4.03 o
   3   1   4       76.43       84.51      2.54 o
   4   1   4      284.07      311.00      6.49 o
   5   1   4       42.79       42.60      2.97 o
   6   1   4        3.78        3.08      0.85 o
  -7   2   4        3.99        3.60      0.48 o
  -6   2   4       88.74       88.47      2.98 o
  -5   2   4      138.55      135.69      3.59 o
  -4   2   4      611.26      600.58     11.05 o
  -3   2   4        6.69        6.67      1.18 o
  -2   2   4        0.38        0.36      0.36 o
  -1   2   4       57.24       57.43      3.58 o
   0   2   4      116.78      109.61      5.01 o
   1   2   4      328.75      384.60      9.53 o
   2   2   4      310.74      321.47      8.90 o
   3   2   4      169.90      171.71      5.01 o
   4   2   4       22.72       21.93      1.88 o
   5   2   4       12.08       10.74      1.36 o
  -7   3   4       70.04       65.80      4.61 o
  -6   3   4        4.30        4.58      0.73 o
  -5   3   4        0.70        1.12      0.47 o
  -4   3   4      146.60      142.59      4.30 o
  -3   3   4       73.46       82.69      4.73 o
  -2   3   4        0.41        0.11      0.26 o
  -1   3   4      332.75      351.80      9.86 o
   0   3   4       96.22       93.59      5.19 o
   1   3   4        2.47        2.93      0.99 o
   2   3   4        0.56        1.89      0.84 o
   3   3   4        0.19        0.11      0.55 o
   4   3   4       33.19       36.55      2.65 o
   5   3   4       94.30       95.47      3.40 o
   6   3   4        5.95        5.88      1.12 o
  -7   4   4        2.13        2.18      1.02 o
  -6   4   4        2.20        3.01      0.72 o
  -5   4   4        0.15        0.59      0.39 o
  -4   4   4        0.02        0.54      0.50 o
  -3   4   4        2.48        4.12      0.86 o
  -2   4   4        9.93        9.15      1.24 o
  -1   4   4       28.40       31.72      3.32 o
   0   4   4       86.65       89.77      5.67 o
   1   4   4        0.52        1.02      0.60 o
   2   4   4        9.14        8.28      1.22 o
   3   4   4        0.40        0.45      0.69 o
   4   4   4      121.45      109.09      5.25 o
   5   4   4       12.20        9.49      1.48 o
   6   4   4        0.93        0.59      0.67 o
  -7   5   4        0.54        0.35      0.46 o
  -6   5   4       24.93       26.08      3.17 o
  -5   5   4       19.48       17.23      2.63 o
  -4   5   4       12.27       11.81      2.15 o
  -3   5   4       26.83       27.87      3.28 o
  -2   5   4       19.17       18.25      2.67 o
  -1   5   4       10.45        9.89      1.96 o
   0   5   4        2.34        0.95      0.77 o
   1   5   4      120.59      109.82      6.71 o
   2   5   4       25.67       19.55      2.90 o
   3   5   4        0.45        0.54      0.30 o
   4   5   4       23.88       20.44      2.27 o
   5   5   4       31.22       31.05      2.89 o
  -7   6   4       20.97       21.74      3.15 o
  -6   6   4        5.63        6.66      1.86 o
  -5   6   4        0.89        1.09      0.71 o
  -4   6   4        1.01        0.56      0.65 o
  -3   6   4        0.34        0.36      0.59 o
  -2   6   4        1.54        1.86      0.99 o
  -1   6   4       48.53       50.43      4.88 o
   0   6   4        0.26        0.12      0.27 o
   1   6   4        9.88        7.62      1.91 o
   2   6   4        2.33        2.05      1.16 o
   3   6   4        1.18        2.50      1.07 o
   4   6   4        2.18        2.09      0.84 o
  -5   7   4       11.04       13.09      2.66 o
  -4   7   4        1.41        0.91      0.80 o
  -3   7   4        4.44        6.15      1.94 o
  -2   7   4       77.55       96.93      7.38 o
  -1   7   4       94.92      100.55      7.51 o
   0   7   4        6.11        7.14      2.11 o
   1   7   4       15.75       15.13      2.99 o
   2   7   4       21.04       19.06      3.43 o
   3   7   4        3.41        3.21      1.40 o
  -3   8   4        6.35        5.22      1.86 o
  -2   8   4        7.73        6.54      1.95 o
  -1   8   4        0.08        0.28      0.80 o
   0   8   4        0.00        0.27      0.51 o
  -2  -9   5        0.66        0.75      0.71 o
  -1  -9   5       14.77       16.68      3.24 o
   0  -9   5        9.94        8.18      2.33 o
   1  -9   5        3.67        2.42      1.31 o
   2  -9   5        1.16        3.15      1.59 o
  -4  -8   5        2.29        2.81      1.80 o
  -3  -8   5        0.00        1.51      0.67 o
  -2  -8   5        0.64       -0.09      0.63 o
  -1  -8   5       63.66       58.25      5.65 o
   0  -8   5        7.31        3.41      1.45 o
   1  -8   5        2.85        4.32      1.44 o
   2  -8   5        0.03        1.08      1.12 o
   3  -8   5       15.26       17.55      3.24 o
   4  -8   5        2.92        4.03      1.42 o
  -6  -7   5        0.86        0.99      0.77 o
  -5  -7   5        0.28        0.27      1.05 o
  -4  -7   5        4.00        3.43      0.85 o
  -3  -7   5       28.02       24.69      3.30 o
  -2  -7   5        0.48        1.41      0.83 o
  -1  -7   5       21.37       13.74      2.55 o
   0  -7   5       61.27       60.95      5.35 o
   1  -7   5        0.83        1.04      0.86 o
   2  -7   5        0.21        0.47      0.61 o
   3  -7   5        1.58        2.39      1.10 o
   4  -7   5        1.42        0.82      0.80 o
   5  -7   5       24.82       22.51      3.36 o
  -6  -6   5        0.31        0.17      0.30 o
  -5  -6   5       10.84       10.33      1.93 o
  -4  -6   5       10.62       11.09      1.43 o
  -3  -6   5        5.66        4.29      1.02 o
  -2  -6   5        9.64       10.10      1.94 o
  -1  -6   5        4.19        4.33      1.34 o
   0  -6   5       38.08       37.13      3.70 o
   1  -6   5        6.25        6.53      1.57 o
   2  -6   5      207.11      217.51      9.29 o
   3  -6   5      213.80      217.86      9.38 o
   4  -6   5        1.13       -0.23      0.89 o
   5  -6   5       10.01       11.69      2.26 o
   6  -6   5        7.18        8.99      1.99 o
  -6  -5   5       33.51       40.95      2.41 o
  -5  -5   5        8.56        9.09      1.40 o
  -4  -5   5       15.56       16.62      3.10 o
  -3  -5   5       33.53       33.76      1.76 o
  -2  -5   5        1.43        1.92      0.42 o
  -1  -5   5        2.35        2.23      0.68 o
   0  -5   5        9.76       11.32      1.35 o
   1  -5   5      301.60      314.62      9.03 o
   2  -5   5       67.04       66.81      3.29 o
   3  -5   5       11.27        8.66      1.20 o
   4  -5   5       12.12       13.87      1.57 o
   5  -5   5        0.71        0.82      0.43 o
   6  -5   5        0.30        0.40      0.36 o
   7  -5   5        9.29       10.82      2.04 o
  -7  -4   5       64.16       74.13      3.72 o
  -6  -4   5       18.15       17.30      1.88 o
  -5  -4   5       16.79       20.64      2.15 o
  -4  -4   5        0.33        0.19      0.09 o
  -3  -4   5        1.14        0.66      0.28 o
  -2  -4   5        1.60        1.68      0.36 o
  -1  -4   5      163.96      168.62      6.86 o
   0  -4   5       69.07       78.14      4.50 o
   1  -4   5      116.25      121.21      4.49 o
   2  -4   5       55.93       57.67      2.83 o
   3  -4   5       22.08       19.22      1.68 o
   4  -4   5        7.70        7.31      1.03 o
   5  -4   5        0.89        0.60      0.23 o
   6  -4   5       13.51       13.22      1.43 o
   7  -4   5        0.18        1.11      0.64 o
  -7  -3   5        2.59        1.62      0.43 o
  -6  -3   5        3.13        2.87      0.46 o
  -5  -3   5       11.38       11.27      0.88 o
  -4  -3   5       48.41       52.31      2.62 o
  -3  -3   5       16.07       19.69      1.98 o
  -2  -3   5      178.02      169.55      5.84 o
  -1  -3   5       31.51       34.85      2.68 o
   0  -3   5        0.00        0.18      0.31 o
   1  -3   5       63.30       68.70      2.79 o
   2  -3   5      679.23      711.58     10.82 o
   3  -3   5       43.59       42.75      1.89 o
   4  -3   5        2.34        2.92      0.53 o
   5  -3   5        2.42        1.97      0.50 o
   6  -3   5        0.02        0.22      0.23 o
   7  -3   5        0.45        0.94      0.54 o
  -6  -2   5       12.22       13.78      0.83 o
  -5  -2   5        0.43        0.19      0.11 o
  -4  -2   5      194.13      204.72      3.44 o
  -3  -2   5      187.63      184.01      3.12 o
  -2  -2   5       38.93       31.78      1.12 o
  -1  -2   5        0.27        0.37      0.33 o
   0  -2   5       26.70       38.09      2.71 o
   1  -2   5      181.54      206.60      4.54 o
   2  -2   5      185.14      201.28      3.65 o
   3  -2   5        0.51        0.79      0.11 o
   4  -2   5       31.02       28.53      1.55 o
   5  -2   5        3.26        3.96      0.70 o
   6  -2   5       17.63       16.91      1.41 o
   7  -2   5       14.42       16.28      1.90 o
  -6  -1   5        0.09        0.29      0.11 o
  -5  -1   5       15.10       16.23      1.01 o
  -4  -1   5        2.69        1.82      0.35 o
  -3  -1   5        0.13        0.01      0.16 o
  -2  -1   5      612.30      628.00     21.52 o
  -1  -1   5     1110.88     1059.64     13.54 o
   0  -1   5      942.36     1045.41     13.60 o
   1  -1   5       19.30       20.23      1.06 o
   2  -1   5      351.63      355.60      4.89 o
   3  -1   5      132.87      151.13      3.98 o
   4  -1   5        7.42        6.90      0.76 o
   5  -1   5      141.09      144.32      4.00 o
   6  -1   5       61.11       61.59      2.61 o
  -6   0   5       31.58       29.53      1.77 o
  -5   0   5        4.34        5.03      0.60 o
  -4   0   5       51.50       50.40      1.99 o
  -3   0   5      107.33      101.14      2.93 o
  -2   0   5      236.02      220.29      4.37 o
  -1   0   5      381.26      393.36      8.36 o
   0   0   5        1.52        1.57      0.55 o
   1   0   5       11.66        9.11      0.96 o
   2   0   5        0.61        2.02      0.47 o
   3   0   5        0.71        0.74      0.29 o
   4   0   5       49.83       49.13      2.38 o
   5   0   5      451.66      455.44      7.23 o
   6   0   5       84.93       87.12      4.36 o
  -7   1   5        2.89        1.96      0.32 o
  -6   1   5       26.00       26.80      2.00 o
  -5   1   5       14.30       12.89      1.51 o
  -4   1   5      706.14      678.65     11.31 o
  -3   1   5      254.32      254.10      5.05 o
  -2   1   5       37.67       44.96      2.15 o
  -1   1   5      487.37      549.54     10.95 o
   0   1   5      113.20      130.42      5.31 o
   1   1   5       40.03       47.19      2.33 o
   2   1   5        3.24        5.32      0.77 o
   3   1   5      221.26      252.45      4.76 o
   4   1   5        0.19        0.30      0.18 o
   5   1   5        1.90        1.83      0.63 o
  -7   2   5       45.00       44.60      1.99 o
  -6   2   5      381.67      371.75      6.28 o
  -5   2   5        0.66        0.99      0.50 o
  -4   2   5       58.89       58.04      3.68 o
  -3   2   5        0.00        0.03      0.08 o
  -2   2   5       27.73       29.14      2.73 o
  -1   2   5        0.01       -0.07      0.33 o
   0   2   5        7.96       10.13      1.66 o
   1   2   5       10.34       12.54      1.86 o
   2   2   5        0.29        0.45      0.31 o
   3   2   5       21.71       23.91      1.98 o
   4   2   5        0.59        0.39      0.44 o
   5   2   5        7.76        7.09      1.18 o
  -7   3   5        7.73        8.34      1.00 o
  -6   3   5       69.97       67.51      3.05 o
  -5   3   5        5.92        6.78      1.01 o
  -4   3   5       37.74       36.84      3.32 o
  -3   3   5       14.60       14.18      2.04 o
  -2   3   5        2.13        1.09      0.70 o
  -1   3   5      188.83      215.33      8.23 o
   0   3   5     1050.80     1150.29     19.32 o
   1   3   5       19.41       22.94      2.77 o
   2   3   5        0.61        1.08      0.73 o
   3   3   5       43.58       40.04      2.79 o
   4   3   5      104.44      104.16      5.39 o
   5   3   5       28.20       22.60      2.70 o
   6   3   5        1.18        0.79      0.66 o
  -7   4   5        0.81        0.78      0.67 o
  -6   4   5        8.10        7.40      1.16 o
  -5   4   5        3.29        2.85      0.78 o
  -4   4   5        1.35        1.16      0.41 o
  -3   4   5        1.22        1.22      0.43 o
  -2   4   5        2.46        2.21      0.88 o
  -1   4   5       68.47       70.59      5.18 o
   0   4   5       10.28       10.56      2.01 o
   4   4   5        0.27        0.73      0.52 o
   5   4   5        1.64        0.63      0.89 o
   6   4   5        0.51        0.49      0.45 o
  -7   5   5        8.80        9.68      2.01 o
  -6   5   5        0.00        1.62      0.85 o
  -5   5   5        1.94        1.32      0.81 o
  -4   5   5        6.36        5.03      1.41 o
  -3   5   5       22.22       20.59      2.93 o
  -2   5   5       14.70       15.66      2.59 o
  -1   5   5       29.68       29.76      3.58 o
   0   5   5       46.59       42.15      4.29 o
   1   5   5      141.22      138.74      7.84 o
   2   5   5       15.39       13.04      2.47 o
   3   5   5        2.66        1.69      0.90 o
   4   5   5       10.74       11.62      3.65 o
   5   5   5        2.56        2.60      0.95 o
  -6   6   5        5.27        4.08      1.46 o
  -5   6   5        0.71        0.95      0.70 o
  -4   6   5        4.65        3.25      1.31 o
  -3   6   5        2.57        3.26      1.31 o
  -2   6   5        8.87        6.99      1.77 o
  -1   6   5       53.30       57.06      5.33 o
   0   6   5       28.93       30.41      3.95 o
   1   6   5        0.78        1.70      0.87 o
   2   6   5        0.94        1.88      1.19 o
   3   6   5        0.67        1.30      0.82 o
   4   6   5        0.00        0.42      0.65 o
  -5   7   5        1.04        1.61      0.89 o
  -4   7   5        8.53        9.40      2.48 o
  -3   7   5       47.80       50.36      5.44 o
  -2   7   5       50.38       57.78      5.85 o
  -1   7   5       14.46       15.30      3.01 o
   0   7   5        0.87        2.23      1.28 o
   1   7   5       10.25       12.74      2.82 o
   2   7   5       17.74       15.12      3.08 o
  -2  -9   6        0.03       -0.33      0.73 o
  -1  -9   6       18.34       19.97      3.55 o
   0  -9   6        0.14        0.97      1.20 o
   1  -9   6        0.19       -0.62      0.72 o
   2  -9   6        0.32        0.47      0.41 o
  -4  -8   6        1.46        2.48      0.84 o
  -3  -8   6        0.08        0.44      0.46 o
  -2  -8   6        0.23        0.82      0.54 o
  -1  -8   6        0.01        1.60      1.12 o
   0  -8   6        0.16        0.86      1.00 o
   1  -8   6        1.65        1.84      1.05 o
   2  -8   6        4.64        5.45      1.86 o
   3  -8   6        7.62        8.82      2.17 o
   4  -8   6        0.04        0.37      0.43 o
  -6  -7   6        0.13        0.01      0.15 o
  -5  -7   6        5.68        5.57      1.51 o
  -4  -7   6       42.43       39.16      2.78 o
  -3  -7   6       20.83       22.03      1.99 o
  -2  -7   6       25.78       26.04      2.06 o
  -1  -7   6        8.28        6.46      1.69 o
   0  -7   6       33.29       33.69      3.95 o
   1  -7   6       17.35       20.14      3.05 o
   2  -7   6       23.43       25.90      3.51 o
   3  -7   6       32.78       34.01      4.09 o
   4  -7   6        6.84        7.37      1.91 o
   5  -7   6        1.76        1.53      0.85 o
  -6  -6   6        0.58        0.90      0.69 o
  -5  -6   6        4.67        3.88      1.28 o
  -4  -6   6        5.20        5.35      1.41 o
  -3  -6   6        3.89        3.31      0.70 o
  -2  -6   6        0.25        0.22      0.30 o
  -1  -6   6        2.34        2.16      0.89 o
   0  -6   6        0.37        0.25      0.48 o
   1  -6   6        0.44        0.45      0.66 o
   2  -6   6      213.44      224.50      9.64 o
   3  -6   6      177.93      179.84      8.82 o
   4  -6   6        1.20        2.23      1.30 o
   5  -6   6        0.36       -0.13      0.78 o
   6  -6   6        0.47       -0.03      0.16 o
  -6  -5   6       12.78       11.65      1.32 o
  -5  -5   6        0.92        0.94      0.42 o
  -4  -5   6       37.00       34.48      2.34 o
  -3  -5   6       77.88       79.95      3.59 o
  -2  -5   6       11.61       11.73      0.90 o
  -1  -5   6        0.00       -0.01      0.35 o
   0  -5   6        0.03        0.39      0.37 o
   1  -5   6      291.40      294.50      7.10 o
   2  -5   6       10.80       11.34      1.42 o
   3  -5   6       10.94       13.52      2.26 o
   4  -5   6       11.79        9.45      1.93 o
   5  -5   6        0.01        0.19      0.18 o
   6  -5   6        5.68        5.83      1.52 o
  -6  -4   6        0.36        0.14      0.12 o
  -5  -4   6        9.28        8.35      0.99 o
  -4  -4   6       10.45       10.16      1.17 o
  -3  -4   6        4.57        4.87      0.81 o
  -2  -4   6       81.86       80.75      3.32 o
  -1  -4   6       34.28       29.46      2.04 o
   0  -4   6       45.21       46.85      2.59 o
   1  -4   6       12.85       12.13      1.36 o
   2  -4   6       18.03       18.23      1.65 o
   3  -4   6        0.47        0.31      0.20 o
   4  -4   6       11.67       13.02      1.19 o
   5  -4   6       14.48       12.51      1.43 o
   6  -4   6       18.22       19.12      2.61 o
  -7  -3   6        0.09        0.31      0.11 o
  -6  -3   6        8.66       10.65      0.89 o
  -5  -3   6        4.53        3.48      0.62 o
  -4  -3   6       55.71       59.19      3.01 o
  -3  -3   6     1005.78     1018.26     15.11 o
  -2  -3   6       72.26       64.57      3.89 o
  -1  -3   6        0.27        0.20      0.29 o
   0  -3   6        6.91        6.01      1.17 o
   1  -3   6      427.25      415.02      5.62 o
   2  -3   6       17.18       19.11      1.20 o
   3  -3   6        5.69        4.48      0.64 o
   4  -3   6        2.53        2.40      0.50 o
   5  -3   6        3.75        3.38      0.69 o
   6  -3   6        5.47        6.00      0.93 o
  -7  -2   6        0.35        0.36      0.16 o
  -6  -2   6       22.69       21.09      1.16 o
  -5  -2   6       19.87       20.52      1.17 o
  -4  -2   6      159.61      153.34      3.86 o
  -3  -2   6        9.44        8.46      1.26 o
  -2  -2   6      159.83      144.26      5.42 o
  -1  -2   6       90.17       95.17      4.53 o
   0  -2   6      469.02      482.15     10.62 o
   1  -2   6       63.78       64.28      2.75 o
   2  -2   6        6.19       10.76      1.14 o
   3  -2   6       12.75       12.16      1.02 o
   4  -2   6        2.27        3.17      0.56 o
   5  -2   6       11.27       11.32      1.24 o
   6  -2   6        0.43        0.24      0.27 o
  -7  -1   6        0.00        0.17      0.18 o
  -6  -1   6        2.14        2.28      0.44 o
  -5  -1   6       61.16       67.52      2.63 o
  -4  -1   6       14.75       16.64      1.24 o
  -3  -1   6       15.11       15.39      1.24 o
  -2  -1   6      690.65      724.75     11.94 o
  -1  -1   6        0.11        1.58      0.63 o
   0  -1   6      615.66      682.96     12.15 o
   1  -1   6      224.81      227.95      3.91 o
   2  -1   6      228.53      262.90      5.59 o
   3  -1   6        0.72        1.66      0.49 o
   4  -1   6       36.50       37.53      2.21 o
   5  -1   6      146.64      148.27      4.44 o
   6  -1   6      193.06      202.27      5.16 o
  -7   0   6        4.32        3.78      0.63 o
  -6   0   6       10.54       12.38      1.39 o
  -5   0   6        0.17        0.63      0.26 o
  -4   0   6        3.78        3.57      0.89 o
  -3   0   6       69.03       66.27      3.65 o
  -2   0   6       21.76       28.28      2.55 o
  -1   0   6       41.56       52.33      3.40 o
   0   0   6        0.03        0.22      0.21 o
   1   0   6        0.38        0.58      0.24 o
   2   0   6        4.08        3.69      0.68 o
   3   0   6       54.17       51.51      2.20 o
   4   0   6        0.03        0.32      0.24 o
   5   0   6      194.45      200.44      5.26 o
   6   0   6       17.85       14.16      2.01 o
  -7   1   6        3.75        3.62      0.53 o
  -6   1   6      102.76      101.01      4.49 o
  -5   1   6        4.98        4.36      1.00 o
  -4   1   6        2.67        1.58      0.65 o
  -3   1   6      100.65      102.16      4.85 o
  -2   1   6       67.14       76.01      4.31 o
  -1   1   6      940.63     1058.77     16.36 o
   0   1   6      171.91      201.83      7.21 o
   1   1   6       14.25       15.42      1.44 o
   2   1   6        5.32        4.39      0.79 o
   3   1   6      369.66      375.37      6.23 o
   4   1   6       39.39       37.99      2.06 o
   5   1   6        0.04        0.26      0.19 o
  -7   2   6       45.11       44.71      2.23 o
  -6   2   6      321.28      318.14      8.93 o
  -5   2   6       91.69       84.23      4.72 o
  -4   2   6        0.03       -0.05      0.14 o
  -3   2   6        5.06        2.87      1.00 o
  -2   2   6       26.25       29.69      2.91 o
  -1   2   6       47.64       57.35      5.37 o
   0   2   6      335.46      377.60      8.64 o
   1   2   6       40.81       46.79      2.72 o
   2   2   6       57.46       64.43      4.59 o
   3   2   6        4.28        3.20      0.72 o
   4   2   6       11.32       12.86      1.59 o
   5   2   6        1.32        0.20      0.65 o
  -7   3   6       10.97       10.54      1.27 o
  -6   3   6       53.05       51.48      2.85 o
  -5   3   6       24.87       26.11      2.92 o
  -4   3   6      120.42      121.03      6.32 o
  -3   3   6        0.11        0.93      0.61 o
  -2   3   6       22.17       22.96      2.80 o
  -1   3   6      472.12      529.07     13.60 o
   0   3   6       51.89       54.14      4.46 o
   1   3   6        5.13        2.95      1.07 o
   2   3   6       11.92       11.20      2.17 o
   3   3   6       12.83       12.90      2.51 o
   4   3   6        0.04        2.48      1.40 o
   5   3   6        0.01       -0.44      0.78 o
   6   3   6        1.25        0.72      0.54 o
  -7   4   6        0.27        1.06      0.63 o
  -6   4   6        3.53        3.90      1.16 o
  -5   4   6        4.42        3.48      1.25 o
  -4   4   6        0.93        1.51      0.86 o
   4   4   6        2.88        3.52      1.58 o
   5   4   6        2.60        2.40      0.97 o
  -7   5   6        0.01        0.80      0.74 o
  -6   5   6        0.14        0.93      0.76 o
  -5   5   6        1.90        0.50      0.63 o
  -4   5   6       20.85       17.88      2.94 o
  -3   5   6      115.93      112.79      7.24 o
  -2   5   6        3.62        4.48      1.48 o
  -1   5   6        3.56        2.74      1.08 o
   0   5   6       22.87       21.88      3.22 o
   1   5   6       34.36       35.47      4.13 o
   2   5   6       23.90       22.70      3.35 o
   3   5   6        8.35        6.57      1.99 o
   4   5   6        0.59        0.69      0.52 o
  -6   6   6        4.97        2.58      1.23 o
  -5   6   6        0.47        0.42      0.71 o
  -4   6   6        3.61        4.52      1.48 o
  -3   6   6        1.43        1.99      1.22 o
  -2   6   6       15.58       12.52      2.53 o
  -1   6   6        0.35        0.15      0.52 o
   0   6   6        9.69       12.47      2.69 o
   1   6   6        0.75        0.59      0.07 o
   2   6   6        0.74        0.90      0.81 o
   3   6   6        1.19        1.60      0.81 o
  -4   7   6       10.45       14.02      3.07 o
  -3   7   6        2.34        4.94      1.79 o
  -2   7   6       68.07       72.81      6.77 o
  -1   7   6        0.03        0.13      0.85 o
   0   7   6        0.65        0.50      0.76 o
   1   7   6       15.05       16.64      3.30 o
  -2  -9   7        9.02       10.77      2.72 o
  -1  -9   7        3.92        3.77      1.71 o
   0  -9   7        0.33        1.85      1.40 o
   1  -9   7        3.50        5.10      1.78 o
  -4  -8   7        3.35        3.12      1.36 o
  -3  -8   7        1.30        1.33      0.56 o
  -2  -8   7        7.84        6.56      1.08 o
  -1  -8   7        2.11        3.02      1.18 o
   0  -8   7        0.07        0.07      0.63 o
   1  -8   7        0.01        0.32      0.42 o
   2  -8   7        0.84        0.39      0.11 o
   3  -8   7        0.73       -0.80      0.80 o
  -5  -7   7        3.57        5.52      1.68 o
  -4  -7   7       19.09       19.08      3.06 o
  -3  -7   7       39.20       37.05      2.41 o
  -2  -7   7       19.15       19.66      1.62 o
  -1  -7   7       25.62       25.16      3.43 o
   0  -7   7        9.76        9.70      2.17 o
   1  -7   7       14.45       15.24      2.79 o
   2  -7   7        3.28        3.84      1.66 o
   3  -7   7       63.16       60.53      5.63 o
   4  -7   7        0.43        0.52      0.60 o
   5  -7   7        0.67        1.46      0.70 o
  -6  -6   7        1.09        1.30      0.92 o
  -5  -6   7       25.46       23.46      3.09 o
  -4  -6   7       16.92       20.79      2.95 o
  -3  -6   7       13.63       11.46      2.18 o
  -2  -6   7        0.10        0.02      0.15 o
  -1  -6   7        3.65        3.48      0.57 o
   0  -6   7       19.27       18.61      2.81 o
   1  -6   7       66.26       66.96      5.46 o
   2  -6   7        7.74        9.63      2.13 o
   3  -6   7       38.97       38.18      4.23 o
   4  -6   7        4.34        3.99      1.37 o
   5  -6   7        2.14        2.71      1.30 o
  -7  -5   7       36.08       45.32      3.76 o
  -6  -5   7        1.46        2.12      0.56 o
  -5  -5   7        2.51        2.84      0.75 o
  -4  -5   7       48.98       49.87      2.90 o
  -3  -5   7       65.35       63.90      3.29 o
  -2  -5   7        0.12       -0.22      0.41 o
  -1  -5   7        5.38        6.14      1.04 o
   0  -5   7      501.92      488.89     13.61 o
   1  -5   7      277.91      265.58     10.05 o
   2  -5   7        5.41        6.64      1.70 o
   3  -5   7        1.48        1.64      0.94 o
   4  -5   7        7.10        5.74      1.12 o
   5  -5   7       21.86       22.18      3.03 o
   6  -5   7       13.45       14.59      2.46 o
  -6  -4   7        4.30        4.29      0.74 o
  -5  -4   7        2.54        2.82      0.61 o
  -4  -4   7        0.22        0.18      0.33 o
  -3  -4   7       99.06       98.97      3.79 o
  -2  -4   7        0.37        0.24      0.08 o
  -1  -4   7        3.40        3.05      0.69 o
   0  -4   7       23.36       21.54      1.82 o
   1  -4   7       17.35       16.21      1.03 o
   2  -4   7        0.19        0.33      0.26 o
   3  -4   7        0.13        0.49      0.28 o
   4  -4   7        8.28        6.36      1.08 o
   5  -4   7       22.80       24.04      3.01 o
   6  -4   7       34.66       34.28      3.63 o
  -6  -3   7       33.00       35.83      2.16 o
  -5  -3   7        9.00        8.55      1.01 o
  -4  -3   7        0.36        1.11      0.39 o
  -3  -3   7       64.01       60.55      1.85 o
  -2  -3   7      141.19      150.71      4.51 o
  -1  -3   7       14.97        9.66      1.17 o
   0  -3   7      208.66      196.05     18.19 o
   1  -3   7        0.25        1.32      0.37 o
   2  -3   7       51.29       50.47      2.05 o
   3  -3   7        2.05        2.76      0.50 o
   4  -3   7        2.93        1.79      0.50 o
   5  -3   7       51.53       45.18      2.76 o
   6  -3   7        0.66        1.34      0.71 o
  -7  -2   7        3.03        2.75      0.51 o
  -6  -2   7       12.65       12.60      1.22 o
  -5  -2   7      182.41      192.66      6.31 o
  -4  -2   7       10.02        8.91      1.35 o
  -3  -2   7        8.76        8.63      1.40 o
  -2  -2   7       61.64       59.72      3.88 o
  -1  -2   7       20.71       21.63      2.30 o
   0  -2   7      337.15      349.60     17.84 o
   1  -2   7       58.08       64.09      2.94 o
   2  -2   7       52.64       52.23      2.74 o
   3  -2   7        7.08        7.20      1.01 o
   4  -2   7        8.02        8.13      1.13 o
   5  -2   7        5.82        4.12      1.13 o
   6  -2   7        6.32        5.32      1.39 o
  -7  -1   7        9.37        9.61      1.18 o
  -6  -1   7      253.29      266.62      5.10 o
  -5  -1   7       46.92       39.88      2.93 o
  -4  -1   7       40.51       45.23      3.16 o
  -3  -1   7        2.06        1.72      0.71 o
  -2  -1   7     1019.02     1148.53     16.48 o
  -1  -1   7       76.37      112.35      5.23 o
   0  -1   7      371.16      402.71     10.15 o
   1  -1   7       55.11       51.86      2.02 o
   2  -1   7       36.68       41.59      2.42 o
   3  -1   7       12.44       14.37      1.48 o
   4  -1   7        2.26        1.79      0.51 o
   5  -1   7      173.77      173.54      5.25 o
   6  -1   7        1.74        1.42      0.78 o
  -7   0   7        6.94        7.29      1.12 o
  -6   0   7       14.31       14.38      1.71 o
  -5   0   7       43.15       40.49      2.99 o
  -4   0   7       56.64       60.98      3.79 o
  -3   0   7      238.50      233.65      7.57 o
  -2   0   7      231.26      241.08      7.79 o
  -1   0   7        0.53        0.49      0.42 o
   0   0   7       15.48       12.76      1.84 o
   1   0   7       25.91       23.78      1.85 o
   2   0   7        0.07        0.09      0.14 o
   3   0   7      551.84      560.90      7.76 o
   4   0   7      159.87      167.12      4.41 o
   5   0   7       27.23       28.14      2.14 o
   6   0   7        3.97        4.84      1.41 o
  -7   1   7        0.81        1.30      0.54 o
  -6   1   7        3.93        3.04      0.76 o
  -5   1   7      574.71      562.21     12.17 o
  -4   1   7       35.84       35.45      2.25 o
  -3   1   7        2.71        2.31      0.57 o
  -2   1   7       20.80       17.92      1.59 o
  -1   1   7      139.92      152.51      5.43 o
   0   1   7        6.18        4.15      0.81 o
   1   1   7       39.32       35.68      2.37 o
   2   1   7       69.54       61.49      2.60 o
   3   1   7      505.69      534.00     10.91 o
   4   1   7        8.66        7.94      1.01 o
   5   1   7        6.29        6.80      1.16 o
  -7   2   7        0.04        0.43      0.29 o
  -6   2   7      255.77      245.95      8.49 o
  -5   2   7       11.09       11.41      1.81 o
  -4   2   7       85.17       83.92      5.15 o
  -3   2   7       39.62       39.95      3.57 o
  -2   2   7        1.58        1.71      0.55 o
  -1   2   7       32.98       38.19      2.52 o
   0   2   7        6.66        5.39      0.99 o
   1   2   7        0.04        0.02      0.52 o
   2   2   7        0.02       -0.09      0.09 o
   3   2   7       18.61       16.94      2.80 o
   4   2   7        7.57        6.67      1.80 o
   5   2   7        3.20        4.66      1.95 o
  -7   3   7        0.35        1.09      0.80 o
  -6   3   7        0.07        0.25      0.42 o
  -5   3   7       64.35       69.43      5.07 o
  -4   3   7      224.12      228.41      9.20 o
  -3   3   7      174.57      188.91      8.41 o
  -2   3   7      104.70      116.24      6.66 o
   3   3   7        6.49       10.44      2.44 o
   4   3   7       24.39       29.11      4.16 o
   5   3   7        1.52        1.70      1.19 o
  -7   4   7        6.48        7.06      1.67 o
  -6   4   7        6.97        5.88      1.59 o
  -5   4   7       34.46       31.99      3.73 o
   4   4   7        0.13        1.65      1.31 o
  -7   5   7        0.68        0.87      0.90 o
  -6   5   7        3.73        4.76      1.67 o
  -5   5   7        1.63        1.82      1.06 o
  -4   5   7       47.34       39.13      4.58 o
  -3   5   7      121.10      125.10      7.82 o
   3   5   7        3.37        1.35      0.96 o
  -5   6   7        2.99        4.21      1.70 o
  -4   6   7        4.42        5.04      1.66 o
  -3   6   7        6.23        7.85      2.17 o
  -2   6   7       25.14       26.66      3.97 o
  -1   6   7        2.28        2.05      1.02 o
   0   6   7       13.96        9.31      2.43 o
   1   6   7        0.01        0.21      0.30 o
   2   6   7        0.18        0.90      0.47 o
  -3   7   7      102.47      105.63      8.32 o
  -2   7   7       17.52       21.00      3.76 o
  -1   7   7        2.62        3.30      1.69 o
  -1  -9   8        1.19        1.44      1.25 o
   0  -9   8        1.14        0.23      0.20 o
  -4  -8   8        0.15       -0.04      0.35 o
  -3  -8   8        1.71        1.47      1.13 o
  -2  -8   8        1.24        1.87      1.25 o
  -1  -8   8        0.35        1.42      1.09 o
   0  -8   8        0.13        1.02      0.92 o
   1  -8   8        0.59        0.75      0.95 o
   2  -8   8        3.08        3.07      1.16 o
   3  -8   8        1.92        1.05      0.93 o
  -5  -7   8       24.53       21.61      3.30 o
  -4  -7   8        0.40        1.57      1.04 o
  -3  -7   8        0.65        1.39      0.77 o
  -2  -7   8        2.03        5.12      1.66 o
  -1  -7   8        8.78        8.19      0.85 o
   0  -7   8       12.17       13.08      2.51 o
   1  -7   8        0.20        0.49      0.52 o
   2  -7   8        1.72        2.14      1.08 o
   3  -7   8        6.90        9.85      2.37 o
   4  -7   8        0.44        1.08      0.65 o
  -6  -6   8        3.66        4.92      1.53 o
  -5  -6   8       18.68       21.37      3.02 o
  -4  -6   8        2.11        2.69      1.10 o
  -3  -6   8        0.37        0.62      0.47 o
  -2  -6   8        0.19       -0.44      0.64 o
  -1  -6   8        9.38        5.24      1.36 o
   0  -6   8       84.33       81.82      6.12 o
   1  -6   8      147.08      155.59      4.01 o
   2  -6   8        4.08        4.33      0.98 o
   3  -6   8        6.36        6.22      1.11 o
   4  -6   8        0.01        1.26      1.03 o
   5  -6   8        0.79        1.41      0.90 o
  -7  -5   8       15.84       17.94      2.51 o
  -6  -5   8        0.40       -0.16      0.30 o
  -5  -5   8        4.82        4.41      1.35 o
  -4  -5   8       17.55       16.19      2.53 o
  -3  -5   8       20.38       19.63      2.74 o
  -2  -5   8       34.35       33.79      3.57 o
  -1  -5   8        4.58        5.07      1.51 o
   0  -5   8      312.61      327.48     11.39 o
   1  -5   8       66.96       65.09      2.32 o
   2  -5   8        2.12        1.90      0.54 o
   3  -5   8       35.23       33.04      3.60 o
   4  -5   8       19.90       19.69      1.97 o
   5  -5   8        0.87        2.08      1.15 o
   6  -5   8        4.64        4.22      1.44 o
  -7  -4   8       22.21       27.59      2.87 o
  -6  -4   8       28.03       30.50      2.12 o
  -5  -4   8        0.01        0.08      0.29 o
  -4  -4   8        7.92        7.24      1.07 o
  -3  -4   8        9.92        9.61      1.23 o
  -2  -4   8       68.38       61.28      3.17 o
  -1  -4   8      108.51      106.55      4.23 o
   0  -4   8        1.43        0.36      0.45 o
   1  -4   8        0.48        0.06      0.17 o
   2  -4   8        1.09        1.16      0.63 o
   3  -4   8       17.93       15.36      1.59 o
   4  -4   8        0.05       -0.02      0.37 o
   5  -4   8        0.00       -0.09      0.47 o
   6  -4   8        2.05        2.61      1.17 o
  -6  -3   8       59.64       58.96      2.34 o
  -5  -3   8       58.11       54.92      2.49 o
  -4  -3   8       13.98       13.81      1.03 o
  -3  -3   8       11.11       10.94      0.77 o
  -2  -3   8       19.50       21.26      1.78 o
  -1  -3   8        0.29        0.29      0.25 o
   0  -3   8       27.82       27.37      2.07 o
   1  -3   8       71.75       78.22      3.58 o
   2  -3   8        0.38        0.26      0.26 o
   3  -3   8        4.15        3.93      0.85 o
   4  -3   8      122.68      109.95      6.40 o
   5  -3   8        1.89        3.11      1.18 o
   6  -3   8        0.00        0.26      0.51 o
  -7  -2   8        4.35        3.71      0.86 o
  -6  -2   8      169.26      175.35      7.76 o
  -5  -2   8        4.49        5.49      0.85 o
  -4  -2   8        0.03        0.28      0.33 o
  -3  -2   8        0.01        0.16      0.16 o
  -2  -2   8        1.22        1.06      0.31 o
  -1  -2   8        2.26        3.38      0.97 o
   0  -2   8        0.01        0.31      0.17 o
   1  -2   8        2.99        2.62      0.57 o
   2  -2   8       11.22        8.80      1.21 o
   3  -2   8       10.65       12.70      1.50 o
   4  -2   8        0.02        0.07      0.22 o
   5  -2   8       19.45       17.48      2.55 o
   6  -2   8        0.05        0.51      0.60 o
  -7  -1   8        0.16        0.49      0.30 o
  -6  -1   8       85.76       87.86      4.55 o
  -5  -1   8       93.39       89.51      3.42 o
  -4  -1   8        0.20       -0.10      0.18 o
  -3  -1   8       17.61       14.15      1.42 o
  -2  -1   8      266.10      253.53      6.04 o
  -1  -1   8      107.51      116.24      4.13 o
   0  -1   8       32.71       45.16      2.62 o
   1  -1   8      126.05      124.65      4.43 o
   2  -1   8       43.59       44.73      2.15 o
   3  -1   8       16.56       16.52      1.34 o
   4  -1   8        9.51        9.76      1.31 o
   5  -1   8       28.94       28.68      3.27 o
   6  -1   8        0.22        0.13      0.25 o
  -7   0   8       12.69       14.26      1.76 o
  -6   0   8        7.93        9.61      1.09 o
  -5   0   8      104.44      102.83      3.77 o
  -4   0   8       55.88       55.24      2.82 o
  -3   0   8       46.84       54.51      4.47 o
  -2   0   8      115.21      110.68      4.09 o
  -1   0   8        0.36        0.40      0.18 o
   0   0   8        3.19        3.32      0.75 o
   1   0   8        0.12        0.42      0.38 o
   2   0   8        5.59        5.30      0.78 o
   3   0   8      527.79      532.71      9.73 o
   4   0   8      164.73      163.77      5.81 o
   5   0   8        2.89        3.02      1.11 o
   6   0   8        1.56        1.26      0.98 o
  -7   1   8        0.89        1.38      0.68 o
  -6   1   8       53.42       52.62      3.91 o
  -5   1   8      204.30      209.82      5.69 o
  -4   1   8       32.88       35.01      2.36 o
  -3   1   8       22.44       24.87      1.99 o
  -2   1   8       29.52       28.63      2.17 o
  -1   1   8        0.15        0.30      0.28 o
   0   1   8        3.33        3.28      0.78 o
   1   1   8      307.08      317.56     10.48 o
   2   1   8       37.87       39.18      2.21 o
   3   1   8        4.58        5.03      0.97 o
   4   1   8        0.31        0.07      0.29 o
   5   1   8       11.36       10.25      2.41 o
  -7   2   8       10.68       10.81      1.91 o
  -6   2   8        0.07        0.51      0.43 o
  -5   2   8       51.32       58.87      4.57 o
  -4   2   8       95.01       98.74      6.08 o
  -3   2   8        5.89        7.49      1.69 o
  -2   2   8       18.94       18.78      1.88 o
  -1   2   8        6.22       10.69      1.58 o
   0   2   8       89.63       96.20      6.13 o
   1   2   8       66.32       67.26      5.19 o
   2   2   8        0.54       -0.05      0.75 o
   3   2   8       89.74       93.23      6.76 o
   4   2   8        0.53        0.31      0.51 o
   5   2   8        2.27        2.37      1.30 o
  -7   3   8        9.55        6.78      1.67 o
   3   3   8       59.17       61.70      5.94 o
   4   3   8        6.61        9.14      2.44 o
   5   3   8        1.10        1.22      0.75 o
  -7   4   8        0.20        1.20      0.75 o
  -6   4   8        1.51        0.82      0.72 o
   3   4   8       23.20       24.91      3.99 o
   4   4   8       27.38       32.63      4.72 o
  -6   5   8        0.15       -0.18      0.32 o
  -5   5   8       11.23       12.14      2.60 o
  -4   5   8       60.75       65.69      5.89 o
   3   5   8       13.93       15.32      3.14 o
  -4   6   8        0.09        1.72      0.97 o
  -3   6   8       26.11       28.03      4.17 o
  -2   6   8       13.06       13.07      2.79 o
  -1   6   8        0.19        0.10      0.31 o
   0   6   8        1.21        1.71      0.99 o
   1   6   8        0.14        0.98      0.69 o
  -3  -8   9        2.10        0.97      0.80 o
  -2  -8   9        4.56        5.25      1.79 o
  -1  -8   9        0.78        2.07      1.25 o
   0  -8   9        0.94        0.25      0.56 o
   1  -8   9        0.00        1.51      1.48 o
   2  -8   9        6.15        9.67      2.52 o
  -5  -7   9        1.38        1.66      1.10 o
  -4  -7   9       20.44       20.93      3.35 o
  -3  -7   9        0.17       -0.83      0.92 o
  -2  -7   9        5.17        7.19      1.93 o
  -1  -7   9        0.94        1.34      0.19 o
   0  -7   9        1.19        0.83      0.60 o
   1  -7   9        0.01       -0.48      0.48 o
   2  -7   9       23.98       28.38      4.06 o
   3  -7   9        0.03        1.02      1.15 o
   4  -7   9        4.25        6.50      1.93 o
  -6  -6   9        0.07        1.11      0.80 o
  -5  -6   9       19.29       21.16      3.11 o
  -4  -6   9        2.09        2.25      1.01 o
  -3  -6   9        4.91        4.47      1.41 o
  -2  -6   9        2.56        5.19      1.54 o
  -1  -6   9       14.76       14.82      2.56 o
   0  -6   9       60.99       65.75      5.64 o
   1  -6   9       55.93       57.16      5.36 o
   2  -6   9        6.04        9.66      1.17 o
   3  -6   9       11.99       10.95      2.39 o
   4  -6   9        1.23        1.52      0.89 o
  -7  -5   9        1.14        2.39      1.14 o
  -6  -5   9        1.35        1.62      0.83 o
  -5  -5   9        0.00        0.16      0.44 o
  -4  -5   9        1.32        2.08      0.75 o
  -3  -5   9        0.23        0.78      0.37 o
  -2  -5   9      157.28      148.73      7.96 o
  -1  -5   9       80.46       77.49      5.71 o
   0  -5   9        7.95        8.58      1.91 o
   1  -5   9       32.75       30.93      3.68 o
   2  -5   9       19.83       21.70      3.10 o
   3  -5   9        3.95        5.08      0.92 o
   4  -5   9        5.58        4.02      1.39 o
   5  -5   9        1.56        2.91      1.08 o
  -7  -4   9       20.15       26.29      3.02 o
  -6  -4   9       18.61       15.89      1.60 o
  -5  -4   9        1.44        1.50      0.58 o
  -4  -4   9        2.10        2.78      0.70 o
  -3  -4   9        6.06        6.25      1.09 o
  -2  -4   9      177.92      186.78      8.36 o
  -1  -4   9       67.01       66.82      5.07 o
   0  -4   9       61.94       58.05      4.78 o
   1  -4   9       50.96       50.18      4.44 o
   2  -4   9        0.26        0.27      0.56 o
   3  -4   9        8.12        5.72      1.60 o
   4  -4   9      107.32       99.09      6.68 o
   5  -4   9        4.60        5.00      1.61 o
  -7  -3   9       26.16       26.68      2.85 o
  -6  -3   9       30.36       31.59      1.79 o
  -5  -3   9        9.02        9.72      0.95 o
  -4  -3   9        7.22        9.69      0.87 o
  -3  -3   9        0.11        0.29      0.16 o
  -2  -3   9       15.65       18.44      1.77 o
  -1  -3   9        0.19       -0.25      0.73 o
   0  -3   9       51.65       56.46      3.20 o
   1  -3   9       50.52       45.34      4.19 o
   2  -3   9        8.97        6.89      1.48 o
   3  -3   9       26.22       29.52      3.43 o
   4  -3   9        2.30        3.65      1.50 o
   5  -3   9        0.35       -0.09      0.62 o
   6  -3   9        0.13        1.05      0.92 o
  -7  -2   9        3.80        3.13      0.93 o
  -6  -2   9       66.75       67.03      3.10 o
  -5  -2   9       53.52       56.21      2.92 o
  -4  -2   9        3.47        2.98      0.63 o
  -3  -2   9        1.24        2.08      0.62 o
  -2  -2   9        4.81        3.87      0.79 o
  -1  -2   9        4.02        4.49      0.90 o
   0  -2   9        8.14        7.85      0.79 o
   1  -2   9      217.60      207.90      4.44 o
   2  -2   9       67.62       64.41      4.98 o
   3  -2   9       33.61       32.09      3.62 o
   4  -2   9       11.80        9.86      1.96 o
   5  -2   9        7.21        5.00      1.55 o
   6  -2   9        3.46        5.53      1.67 o
  -7  -1   9       47.18       48.49      3.23 o
  -6  -1   9       71.52       68.51      3.20 o
  -5  -1   9       23.69       23.85      1.89 o
  -4  -1   9        6.38        5.39      0.92 o
  -3  -1   9       36.06       39.36      2.54 o
  -2  -1   9      139.91      146.17      6.64 o
  -1  -1   9        1.31        2.65      0.63 o
   0  -1   9        3.65        3.86      0.83 o
   1  -1   9       74.39       69.04      3.51 o
   2  -1   9       86.30       82.92      3.78 o
   3  -1   9       12.80        9.00      1.24 o
   4  -1   9       39.94       41.11      4.08 o
   5  -1   9        0.18        0.37      0.67 o
   6  -1   9        6.48        7.21      1.83 o
  -7   0   9        0.72        0.92      0.49 o
  -6   0   9       31.94       30.12      2.15 o
  -5   0   9      155.89      144.32      4.81 o
  -4   0   9       53.46       52.15      2.99 o
  -3   0   9        2.44        2.07      0.62 o
  -2   0   9       29.56       40.77      2.68 o
  -1   0   9        7.32        6.21      1.31 o
   0   0   9       29.65       32.32      2.42 o
   1   0   9      231.50      244.76      9.61 o
   2   0   9       84.27       85.37      4.00 o
   3   0   9       21.45       21.42      2.11 o
   4   0   9        1.77        0.68      0.34 o
   5   0   9       17.24       17.15      2.79 o
  -7   1   9        6.16        5.89      1.30 o
  -6   1   9       21.03       20.47      2.65 o
  -5   1   9        2.60        2.48      0.72 o
  -4   1   9       76.82       80.92      8.42 o
  -3   1   9        0.14        0.06      0.45 o
  -2   1   9        1.29        1.90      0.58 o
  -1   1   9        5.86        3.12      1.17 o
   0   1   9       24.32       24.90      3.15 o
   1   1   9      251.88      259.97     10.36 o
   2   1   9      516.94      513.06     16.37 o
   3   1   9       26.00       27.10      2.49 o
   4   1   9        0.68        0.79      0.42 o
   5   1   9        0.14        0.18      0.16 o
  -2   2   9       15.93       13.86      2.48 o
  -1   2   9        8.12        9.56      2.02 o
   0   2   9        2.53        1.38      0.73 o
   1   2   9       89.02       93.54      6.58 o
   2   2   9       86.41       93.96      6.62 o
   3   2   9       78.08       80.72      6.61 o
   4   2   9        0.12        0.01      0.58 o
  -7   3   9        0.47        1.76      0.82 o
   3   3   9       67.21       66.68      6.37 o
   4   3   9        5.38        8.65      2.57 o
  -6   4   9        0.38        1.46      1.08 o
   3   4   9       32.10       42.15      5.36 o
  -5   5   9       13.01       11.26      2.60 o
  -3   6   9       11.57       15.27      3.15 o
  -2   6   9        6.71        4.39      1.63 o
  -1   6   9        5.75        5.55      2.06 o
  -3  -8  10        0.17        0.17      0.30 o
  -2  -8  10       12.78       19.14      3.52 o
  -1  -8  10       44.99       46.77      5.57 o
   0  -8  10        0.96        1.66      1.12 o
   1  -8  10        0.15       -0.13      0.67 o
  -5  -7  10        0.53        1.10      0.83 o
  -4  -7  10        0.72        1.22      1.17 o
  -3  -7  10        1.51        2.88      1.23 o
  -2  -7  10        4.74        5.88      1.92 o
  -1  -7  10       21.89       23.84      3.63 o
   0  -7  10        0.44        1.34      0.85 o
   1  -7  10        0.68        2.50      1.38 o
   2  -7  10        2.18        3.13      1.49 o
   3  -7  10        0.03       -0.73      0.73 o
  -6  -6  10        7.87       10.38      2.33 o
  -5  -6  10        1.95        2.25      1.12 o
  -4  -6  10        0.39        2.05      1.07 o
  -3  -6  10       17.63       22.68      3.32 o
  -2  -6  10        6.57        5.32      1.66 o
  -1  -6  10       44.00       57.98      5.42 o
   0  -6  10       83.27       88.41      6.80 o
   1  -6  10        2.43        3.08      1.29 o
   2  -6  10        2.16        4.60      1.55 o
   3  -6  10        4.09        5.00      1.69 o
   4  -6  10        0.41       -0.18      0.49 o
  -7  -5  10       26.97       32.67      3.70 o
  -6  -5  10        0.36        0.66      0.68 o
  -5  -5  10        0.94        1.98      1.01 o
  -4  -5  10        0.15        0.20      0.19 o
  -3  -5  10        0.07        0.42      0.81 o
  -2  -5  10       63.40       71.42      5.72 o
  -1  -5  10      421.76      431.09     14.19 o
   0  -5  10        7.69        7.22      1.91 o
   1  -5  10        0.43       -0.09      0.51 o
   2  -5  10        1.10        0.86      0.56 o
   3  -5  10        0.36        0.34      0.55 o
   4  -5  10        1.21        1.25      0.85 o
  -7  -4  10       21.22       19.82      2.73 o
  -6  -4  10        7.72        9.06      1.96 o
  -5  -4  10        0.00        0.14      0.17 o
  -4  -4  10       62.25       63.73      5.12 o
  -3  -4  10       42.88       37.97      3.92 o
  -2  -4  10      161.00      176.88      8.56 o
  -1  -4  10      142.05      156.35      8.06 o
   0  -4  10      369.39      370.28     12.71 o
   1  -4  10       17.32       17.87      2.84 o
   2  -4  10        5.44        6.40      1.73 o
   3  -4  10       12.04       11.46      2.48 o
   4  -4  10        5.47        5.35      1.66 o
   5  -4  10        2.70        1.92      0.95 o
  -7  -3  10       16.37       15.25      2.31 o
  -6  -3  10        0.70        1.35      0.38 o
  -5  -3  10        8.19        7.67      0.88 o
  -4  -3  10       33.68       34.06      2.66 o
  -3  -3  10        6.02        5.35      1.04 o
  -2  -3  10        6.65        6.64      1.64 o
  -1  -3  10       38.50       40.14      4.03 o
   0  -3  10      119.61      114.50      6.85 o
   1  -3  10       61.62       51.85      4.71 o
   2  -3  10       46.72       37.10      4.02 o
   3  -3  10        0.27        0.01      0.41 o
   4  -3  10        3.28        3.03      1.17 o
   5  -3  10        5.13        5.72      1.65 o
  -7  -2  10       49.60       53.49      4.24 o
  -6  -2  10        4.60        4.25      0.84 o
  -5  -2  10        3.10        6.07      1.01 o
  -4  -2  10       11.49        7.52      1.12 o
  -3  -2  10        0.14        0.52      0.54 o
  -2  -2  10       12.40       11.43      2.12 o
  -1  -2  10       20.54       25.29      3.16 o
   0  -2  10      141.17      139.40      4.07 o
   1  -2  10      397.51      382.19     12.66 o
   2  -2  10        0.13       -0.39      0.53 o
   3  -2  10        3.08        3.63      1.31 o
   4  -2  10        4.11        4.97      1.54 o
   5  -2  10        7.88        4.97      1.56 o
  -7  -1  10        6.88        9.90      1.83 o
  -6  -1  10        3.27        3.01      1.07 o
  -5  -1  10        2.92        4.14      0.86 o
  -4  -1  10       41.74       37.52      2.64 o
  -3  -1  10        0.26        0.60      0.29 o
  -2  -1  10       27.85       33.81      3.61 o
  -1  -1  10       12.61       13.25      2.28 o
   0  -1  10       79.17       73.32      5.46 o
   1  -1  10      195.88      186.86      6.70 o
   2  -1  10        0.40        0.05      0.34 o
   3  -1  10        0.38       -0.12      0.47 o
   4  -1  10        0.35        0.64      0.63 o
   5  -1  10        3.12        4.02      1.39 o
  -6   0  10        5.59        4.12      1.06 o
  -5   0  10        1.64        1.11      0.56 o
  -4   0  10      132.46      126.72      7.07 o
  -3   0  10        2.06        2.44      1.01 o
  -2   0  10        0.00        0.77      0.95 o
  -1   0  10       16.79       14.67      2.51 o
   0   0  10        0.87        0.83      0.49 o
   1   0  10       14.03       15.67      2.71 o
   2   0  10      542.05      542.25     10.68 o
   3   0  10        0.80        0.61      0.23 o
   4   0  10        1.14        2.86      0.80 o
   5   0  10        0.00        0.93      0.80 o
  -5   1  10       11.52        8.75      2.01 o
  -4   1  10        1.36        1.33      0.70 o
  -3   1  10       18.30       15.55      2.55 o
  -2   1  10        0.60        0.41      0.39 o
  -1   1  10       84.73       83.90      6.08 o
   0   1  10        0.53        0.24      0.55 o
   1   1  10      595.43      620.61     16.82 o
   2   1  10        1.60        3.96      1.04 o
   3   1  10        1.60        2.46      0.88 o
   4   1  10        2.13        2.89      0.94 o
  -3   2  10        0.12        0.45      0.40 o
  -2   2  10       18.92       12.56      2.49 o
  -1   2  10       88.69       82.80      6.33 o
   0   2  10        3.73        2.58      1.19 o
   1   2  10       12.23       11.23      2.33 o
   3   2  10       52.91       54.03      5.58 o
   4   2  10        0.89        2.48      1.25 o
   3   3  10        5.00        6.42      2.12 o
  -2  -8  11       43.89       64.67      6.60 o
  -1  -8  11        3.59        2.20      1.36 o
   0  -8  11        0.00        0.67      0.97 o
  -4  -7  11        0.18        2.12      1.17 o
  -3  -7  11        1.27        2.54      1.53 o
  -2  -7  11       18.78       24.12      3.77 o
  -1  -7  11        0.27        1.84      1.21 o
   0  -7  11        0.56        1.38      0.93 o
   1  -7  11        0.91        1.05      0.83 o
   2  -7  11        9.30       13.32      2.78 o
  -5  -6  11        1.22        2.08      1.08 o
  -4  -6  11        1.07        2.33      1.11 o
  -3  -6  11        0.23       -0.35      0.48 o
  -2  -6  11       10.45       13.75      2.69 o
  -1  -6  11      172.82      199.70     10.47 o
   0  -6  11        1.94        1.95      1.29 o
   1  -6  11        0.02        0.60      0.51 o
   2  -6  11        1.43        2.89      1.28 o
   3  -6  11        0.76        1.98      1.13 o
  -6  -5  11        2.47        2.67      1.15 o
  -5  -5  11        7.10        5.02      1.59 o
  -4  -5  11       10.72        9.57      2.14 o
  -3  -5  11        6.12        5.80      1.74 o
  -2  -5  11       38.09       59.08      5.38 o
  -1  -5  11        1.55        2.44      1.23 o
   0  -5  11        0.56        1.08      0.57 o
   1  -5  11        0.39        1.78      0.76 o
   2  -5  11        0.12        0.46      0.39 o
   3  -5  11        2.86        5.65      1.74 o
   4  -5  11        3.25        3.28      1.43 o
  -7  -4  11        2.01        1.41      0.60 o
  -6  -4  11        1.39        2.04      1.02 o
  -5  -4  11        5.19        4.22      1.46 o
  -4  -4  11       68.29       63.61      5.42 o
  -3  -4  11      138.99      144.87      8.15 o
  -2  -4  11        0.14        1.79      1.32 o
  -1  -4  11       26.24       33.81      4.06 o
   0  -4  11      106.86      104.67      7.12 o
   1  -4  11       22.01       17.87      2.99 o
   2  -4  11       25.16       16.34      2.93 o
   3  -4  11        8.24        8.38      2.20 o
   4  -4  11        0.51        0.51      0.77 o
  -7  -3  11        0.97        1.93      0.98 o
  -6  -3  11        0.32        0.28      0.44 o
  -5  -3  11        3.89        3.10      0.92 o
  -4  -3  11       86.06       88.61      7.30 o
  -3  -3  11       31.16       27.78      5.11 o
  -2  -3  11        5.42        5.57      1.58 o
  -1  -3  11       32.13       34.42      3.92 o
   0  -3  11       19.35       20.88      3.18 o
   1  -3  11       28.63       23.30      3.29 o
   2  -3  11       48.94       35.92      4.22 o
   3  -3  11        5.67        5.98      1.80 o
   4  -3  11        0.54        0.94      0.93 o
  -7  -2  11        0.06        0.97      0.70 o
  -6  -2  11        3.02        4.44      1.39 o
  -5  -2  11        0.23        0.46      0.51 o
  -4  -2  11        0.37        1.74      0.72 o
  -3  -2  11       39.82       42.71      4.28 o
  -2  -2  11        7.27        5.79      1.49 o
  -1  -2  11        0.02        0.20      0.38 o
   0  -2  11       62.69       64.11      2.94 o
   1  -2  11      116.29      109.16      7.11 o
   2  -2  11        4.36        3.36      1.23 o
   3  -2  11        0.02        0.73      0.80 o
   4  -2  11        1.48        1.45      1.07 o
  -7  -1  11        0.46        0.80      0.77 o
  -6  -1  11        4.18        4.90      1.34 o
  -5  -1  11        4.49        3.99      1.29 o
  -4  -1  11        0.95        0.20      0.27 o
  -3  -1  11       20.36       22.13      3.05 o
  -2  -1  11        3.26        2.36      1.07 o
  -1  -1  11        0.77        0.65      0.78 o
   0  -1  11       29.60       29.03      3.71 o
   1  -1  11        0.07       -0.14      0.74 o
   2  -1  11        1.16        1.47      0.54 o
   3  -1  11        0.48        0.09      0.33 o
   4  -1  11        7.79        8.53      2.12 o
  -7   0  11        0.52        0.72      0.57 o
  -6   0  11       23.52       20.43      3.02 o
  -5   0  11        1.66        2.22      1.04 o
  -4   0  11       67.44       69.47      5.51 o
  -3   0  11        8.75        5.10      1.50 o
  -2   0  11       58.82       54.16      5.06 o
  -1   0  11        4.58        5.22      1.73 o
   0   0  11        0.15        0.32      0.79 o
   1   0  11      254.11      245.75      7.26 o
   2   0  11        4.54        4.83      1.20 o
   3   0  11        0.50        1.01      0.64 o
   4   0  11        4.48        4.89      1.21 o
  -5   1  11        2.07        2.21      1.02 o
  -4   1  11        6.77        2.90      1.26 o
  -3   1  11       10.11        6.34      1.78 o
  -2   1  11        0.11        1.36      0.75 o
  -1   1  11      101.44      100.54      7.12 o
   0   1  11       44.91       45.90      4.86 o
   1   1  11        2.85        2.03      1.11 o
   2   1  11        0.34        0.58      0.39 o
   3   1  11        2.48        2.12      0.90 o
   4   1  11        0.46        1.06      0.66 o
  -3   2  11       14.16       18.84      3.11 o
  -2   2  11        0.01        1.10      1.19 o
  -1   2  11      388.33      433.47     15.21 o
   0   2  11       38.11       35.45      4.42 o
   1   2  11        6.74        6.51      1.89 o
   2   2  11       43.04       45.41      5.13 o
   3   2  11        6.59        7.20      2.10 o
  -3  -7  12        5.35        9.97      2.61 o
  -2  -7  12        1.34        2.57      1.24 o
  -1  -7  12        0.12       -0.84      0.84 o
   0  -7  12        1.55        0.41      0.60 o
   1  -7  12        0.09        0.78      1.09 o
  -5  -6  12       10.81       13.19      2.74 o
  -4  -6  12        6.18        9.28      2.33 o
  -3  -6  12        3.39        4.18      1.54 o
  -2  -6  12        5.18        9.72      2.43 o
  -1  -6  12       42.62       37.34      4.68 o
   0  -6  12        1.40       -0.07      0.35 o
   1  -6  12        0.10        1.82      1.03 o
   2  -6  12        0.03        0.07      0.81 o
  -6  -5  12        3.62        5.38      1.63 o
  -5  -5  12        0.06       -0.38      0.43 o
  -4  -5  12        2.44        1.47      0.94 o
  -3  -5  12       52.34       52.74      5.30 o
  -2  -5  12       19.71       22.43      3.56 o
  -1  -5  12        0.56        0.64      0.27 o
   0  -5  12        0.74        1.29      0.87 o
   1  -5  12        0.42        0.75      1.09 o
   2  -5  12        0.22       -0.03      0.62 o
   3  -5  12        1.20        4.53      1.95 o
  -6  -4  12        9.21        6.83      1.78 o
  -5  -4  12       11.81       10.88      2.26 o
  -4  -4  12      173.91      206.85     10.11 o
  -3  -4  12       63.58       70.87      6.06 o
  -2  -4  12        1.03        2.64      1.39 o
  -1  -4  12       39.87       40.90      4.71 o
   0  -4  12       53.70       50.41      5.15 o
   1  -4  12        0.02        1.45      1.20 o
   2  -4  12        6.72        7.27      2.10 o
   3  -4  12        6.88        7.42      2.11 o
  -7  -3  12        1.72        1.72      0.89 o
  -6  -3  12       34.48       31.71      3.85 o
  -5  -3  12        3.55        4.47      1.46 o
  -4  -3  12        6.98        5.04      1.46 o
  -3  -3  12        0.79       -0.06      0.59 o
  -2  -3  12        1.33        1.86      0.91 o
  -1  -3  12        1.75        1.46      0.62 o
   0  -3  12        3.65        2.53      1.06 o
   1  -3  12        2.01        2.71      1.21 o
   2  -3  12        8.56        7.73      2.09 o
   3  -3  12        0.14        0.83      0.47 o
   4  -3  12        0.00        0.23      0.67 o
  -7  -2  12        1.01        0.60      0.55 o
  -6  -2  12        1.01        0.58      0.36 o
  -5  -2  12        2.86        2.62      1.04 o
  -4  -2  12       21.38       19.26      3.02 o
  -3  -2  12       32.56       30.41      3.81 o
  -2  -2  12        0.19        0.77      0.72 o
  -1  -2  12        8.21        6.48      0.92 o
   0  -2  12      155.02      135.03      8.27 o
   1  -2  12        9.25        8.10      1.22 o
   2  -2  12        1.91        0.88      0.90 o
   3  -2  12        5.53        5.84      1.83 o
   4  -2  12        0.28        0.80      0.56 o
  -7  -1  12        0.05        0.14      0.14 o
  -6  -1  12        0.15        0.16      0.52 o
  -5  -1  12        0.37        0.50      0.18 o
  -4  -1  12        5.39        5.10      1.58 o
  -3  -1  12        0.92        0.94      0.56 o
  -2  -1  12        0.35        0.61      0.48 o
  -1  -1  12        0.47        0.13      0.50 o
   0  -1  12        0.77        1.59      0.49 o
   1  -1  12        2.44        1.82      0.64 o
   2  -1  12        0.41       -0.02      0.49 o
   3  -1  12        9.40       12.51      2.66 o
  -7   0  12        0.00        0.73      0.81 o
  -6   0  12       27.92       27.71      3.71 o
  -5   0  12        0.09        0.14      0.70 o
  -4   0  12        5.64        5.54      1.83 o
  -3   0  12       39.27       32.00      4.07 o
  -2   0  12       18.02       17.19      2.97 o
  -1   0  12        0.11       -0.22      0.66 o
   0   0  12        0.28       -0.32      0.32 o
   1   0  12       30.34       26.57      2.85 o
   2   0  12        1.08        2.13      0.95 o
   3   0  12        1.99        2.54      0.78 o
  -5   1  12        1.15        2.20      1.24 o
  -4   1  12        0.18        0.78      0.93 o
  -3   1  12        4.99        3.66      1.58 o
  -2   1  12        2.94        3.80      1.38 o
  -1   1  12      129.93      130.50      8.46 o
   0   1  12       74.21       65.53      6.11 o
   1   1  12        2.00        2.23      1.08 o
   2   1  12        1.22        2.64      0.92 o
   3   1  12        0.03        0.21      0.54 o
  -3   2  12       79.05       87.45      7.17 o
  -2   2  12       13.61       16.12      3.10 o
  -1   2  12       31.31       33.30      4.71 o
   0   2  12        9.90       13.50      2.95 o
   1   2  12       12.55       12.32      2.71 o
   2   2  12        5.38        6.91      2.19 o
  -4  -6  13        0.75        0.05      0.53 o
  -3  -6  13        0.08        1.25      1.14 o
  -2  -6  13        7.13        7.73      2.15 o
  -1  -6  13        0.36       -0.23      0.23 o
   0  -6  13        9.34       15.04      3.16 o
   1  -6  13        6.18        8.94      2.42 o
  -5  -5  13        0.42        0.23      0.21 o
  -4  -5  13        2.49        2.34      1.20 o
  -3  -5  13        9.14       11.94      2.66 o
  -2  -5  13        4.91        7.49      2.37 o
  -1  -5  13        0.03        0.31      0.35 o
   0  -5  13        0.03        0.24      0.79 o
   1  -5  13        0.00        0.51      0.54 o
   2  -5  13        0.47        2.13      1.26 o
  -6  -4  13       15.73       15.07      2.83 o
  -5  -4  13       10.92        8.12      2.28 o
  -4  -4  13        2.08        2.68      1.41 o
  -3  -4  13       32.83       37.88      4.56 o
  -2  -4  13        3.68        5.99      1.91 o
  -1  -4  13        2.82        4.57      1.73 o
   0  -4  13        1.30        1.38      1.03 o
   1  -4  13        7.92       10.10      2.48 o
   2  -4  13        0.22        0.34      0.58 o
  -6  -3  13       59.08       68.46      5.93 o
  -5  -3  13       43.64       52.42      5.23 o
  -4  -3  13        2.24        1.20      0.45 o
  -3  -3  13        4.95        3.06      1.26 o
  -2  -3  13        2.57        0.80      0.67 o
  -1  -3  13        3.56        3.77      1.57 o
   0  -3  13       33.47       25.44      3.82 o
   1  -3  13       14.86       13.10      2.74 o
   2  -3  13        0.09        0.32      0.61 o
   3  -3  13        0.02        0.13      0.67 o
  -6  -2  13        8.42        8.12      2.18 o
  -5  -2  13        2.27        4.93      1.66 o
  -4  -2  13        9.06        9.06      2.21 o
  -3  -2  13        6.29        3.55      1.33 o
  -2  -2  13        9.35        9.34      2.26 o
  -1  -2  13       25.43       34.43      4.32 o
   0  -2  13       20.05       22.68      3.60 o
   1  -2  13        1.21        1.21      0.56 o
   2  -2  13        1.39        2.17      1.23 o
   3  -2  13       14.82       19.98      3.56 o
  -6  -1  13        0.00       -0.26      0.27 o
  -5  -1  13        0.00       -0.15      0.22 o
  -4  -1  13        0.14        0.73      0.69 o
  -3  -1  13        0.15        1.25      1.13 o
  -2  -1  13       10.03        8.34      2.10 o
  -1  -1  13        0.70       -0.07      0.96 o
   0  -1  13        0.54       -0.05      0.61 o
   1  -1  13        0.78        1.82      0.75 o
   2  -1  13        6.66        7.60      1.47 o
  -6   0  13        0.70        1.19      0.88 o
  -5   0  13        1.20        0.78      0.48 o
  -4   0  13        1.45        1.70      1.06 o
  -3   0  13        3.83        2.27      1.27 o
  -2   0  13        9.74        4.95      1.75 o
  -1   0  13        0.55        1.57      0.95 o
   0   0  13        7.57        9.45      2.44 o
   1   0  13        2.69        5.11      1.19 o
   2   0  13        0.11        0.24      0.46 o
  -5   1  13        1.66        2.43      1.24 o
  -4   1  13        0.95        1.62      0.91 o
  -3   1  13        9.95       11.35      2.68 o
  -2   1  13        0.30        1.18      1.03 o
  -1   1  13       13.18       14.88      3.07 o
   0   1  13        4.86        4.85      1.74 o
   1   1  13        1.74        0.68      1.25 o
  -2   2  13       71.82       57.77      6.19 o
  -1   2  13       12.66       14.20      3.26 o
   0   2  13        1.23        1.36      1.14 o
  -2  -6  14        1.44       -0.75      0.77 o
  -4  -5  14        5.19        4.91      1.79 o
  -3  -5  14        0.30        2.13      1.45 o
  -2  -5  14        0.37        0.97      0.80 o
  -1  -5  14        0.67        2.18      1.27 o
   0  -5  14        0.47       -0.15      0.53 o
  -5  -4  14       50.68       47.33      5.40 o
  -4  -4  14        0.01        0.42      0.31 o
  -3  -4  14        0.35        0.99      0.89 o
  -2  -4  14        0.63        1.57      1.27 o
  -1  -4  14        2.77        7.25      2.25 o
   0  -4  14       11.63       12.92      3.00 o
   1  -4  14        2.00        0.71      1.00 o
  -5  -3  14       39.53       47.01      5.27 o
  -4  -3  14       10.23        8.67      2.21 o
  -3  -3  14        0.08        1.13      1.09 o
  -2  -3  14        0.44        1.06      0.56 o
  -1  -3  14        0.01        1.27      1.07 o
   0  -3  14       17.68       16.75      3.27 o
   1  -3  14        2.63        4.01      1.66 o
  -5  -2  14        0.25       -0.48      0.48 o
  -4  -2  14        1.38        0.50      1.13 o
  -3  -2  14       13.69       12.21      2.66 o
  -2  -2  14       11.58        9.51      2.37 o
  -1  -2  14        1.30        2.27      1.09 o
   0  -2  14        0.15        0.56      0.97 o
   1  -2  14        2.25        4.36      1.69 o
  -5  -1  14        0.29        1.82      1.22 o
  -4  -1  14       10.24        9.98      2.53 o
  -3  -1  14       23.32       26.88      3.99 o
  -2  -1  14        9.89        8.97      2.39 o
  -1  -1  14        1.01        1.44      1.14 o
   0  -1  14        0.90        2.33      0.82 o
   1  -1  14        1.06        0.89      0.63 o
  -5   0  14        0.27        0.82      0.17 o
  -4   0  14        1.85        0.51      0.89 o
  -3   0  14        6.89        6.15      2.08 o
  -2   0  14        0.28       -0.25      0.25 o
  -1   0  14        0.12       -0.08      0.30 o
   0   0  14        1.41        2.80      1.49 o
   1   0  14       27.46       32.42      3.02 o
  -4   1  14        1.17        1.57      1.17 o
  -3   1  14        0.02        1.00      1.09 o
  -2   1  14       29.12       23.89      4.09 o
  -1   1  14        0.66        0.74      0.96 o
   0   1  14        0.67        1.56      1.13 o
  -3  -4  15        1.00        1.52      0.90 o
  -2  -4  15        1.06        3.87      1.75 o
  -1  -4  15        0.27        0.10      1.13 o
  -4  -3  15        0.45        0.10      0.21 o
  -3  -3  15        0.70       -0.15      0.40 o
  -2  -3  15       10.96       12.04      2.89 o
  -1  -3  15        0.09        3.61      1.92 o
   0  -3  15        2.39        4.87      1.90 o
  -4  -2  15        0.36       -0.35      0.35 o
  -3  -2  15        7.38       13.20      2.89 o
  -2  -2  15        9.46        8.37      2.39 o
  -1  -2  15       14.20       17.62      3.62 o
   0  -2  15        1.85        1.94      1.58 o
  -4  -1  15        0.50        2.96      1.61 o
  -3  -1  15        0.15        0.89      1.14 o
  -2  -1  15        5.54        6.41      2.16 o
  -1  -1  15        1.06        1.44      1.09 o
  -2   0  15        0.75       -0.20      0.27 o
 
